# Supplementary material for: Ancient divergence time estimates in Eutropis rugifera support the existence of Pleistocene barriers on the exposed Sunda Shelf
Source: PeerJ. 2017 Oct 27;5:e3762. doi: 10.7717/peerj.3762 (PMC5661453; doi:10.7717/peerj.3762)
Supplement: Table S1 [file peerj-05-3762-s003.xlsx]

## Sheet: Sheet1
Figure S1. Specimens, localities, and associated genbank accession numbers included in the study.
Species	Museum No.	Locality	District	Province	Country	Lat	Lon	ND2	MC1R	BRCA1	BRCA2	RAG1
Eutropis rugifera	BRK 657	Camp 5 Trail, Mulu National Park	Miri	Sarawak	Malaysia	4.09601	114.838	—	Upload GB	Upload GB	Upload GB	Upload GB
Eutropis rugifera	CAS 259781	Sama Jaya	Kuching	Sarawak	Malaysia	1.52368	110.388	Upload GB	Upload GB	Upload GB	Upload GB	Upload GB
Eutropis rugifera	FMNH 240613	Danum Valley Field Center	Lahad Datu	Sabah	Malaysia	4°54' N	115°45' E	Upload GB	Upload GB	Upload GB	Upload GB	Upload GB
Eutropis rugifera	FMNH 267950	Samarakan Nursery	Bintulu	Sarawak	Malaysia	2°56' N	113°05' E	Upload GB	Upload GB	Upload GB	Upload GB	Upload GB
Eutropis rugifera	FMNH 267951	Samarakan Nursery	Bintulu	Sarawak	Malaysia	2°56' N	113°05' E	Upload GB	Upload GB	Upload GB	Upload GB	Upload GB
Eutropis rugifera	FMNH 269114	Tubau Camp	Bintulu	Sarawak	Malaysia	3°05'24" N	113°38'37" E	Upload GB	Upload GB	Upload GB	Upload GB	Upload GB
Eutropis rugifera	FMNH 269713	Sg. Mina Camp	Bintulu	Sarawak	Malaysia	2°47' N	113°10' E	Upload GB	Upload GB	Upload GB	Upload GB	Upload GB
Eutropis rugifera	FMNH 273652	Samarakan Nursery	Bintulu	Sarawak	Malaysia	2°56' N	113°05' E	Upload GB	Upload GB	Upload GB	Upload GB	Upload GB
Eutropis rugifera	FMNH 273653	Samarakan Nursery	Bintulu	Sarawak	Malaysia	2°56' N	113°05' E	Upload GB	Upload GB	Upload GB	Upload GB	Upload GB
Eutropis rugifera	ID XX	Unknown	—	Sarawak	Malaysia	—	—	Upload GB	—	Upload GB	Upload GB	Upload GB
Eutropis rugifera	JAM 10262	Palau Nias	—	Sumatera Utara	Indonesia	1.2339	97.6184	KJ574730	—	Upload GB	Upload GB	Upload GB
Eutropis rugifera	JAM 10392	Desa Pokhai, Pulau Siberut	—	Sumatera Barat	Indonesia	-1.11604	98.9412	KJ574725	KJ574618	Upload GB	Upload GB	Upload GB
Eutropis rugifera	LSUHC 4003	Forest Research Institute Malaysia, Kepong	—	Selangor	Malaysia	—	—	Upload GB	Upload GB	Upload GB	Upload GB	Upload GB
Eutropis rugifera	LSUHC 4067	Niah Cave	Miri	Sarawak	Malaysia	—	—	KJ574727	KJ574620	Upload GB	Upload GB	Upload GB
Eutropis rugifera	LSUHC 8929	Bunker Trail at Temple, Gunung Panti Forest Reserve	—	Johor	Malaysia	—	—	KJ574731	KJ574623	Upload GB	Upload GB	Upload GB
Eutropis rugifera	MOS 131	Headquarters, Mulu National Park	Miri	Sarawak	Malaysia	—	—	Upload GB	—	—	Upload GB	Upload GB
Eutropis rugifera	KU 315013	Pasonanca	Zamboanga City	Mindanao	Phlippines	—	—	KJ574692	KJ574558	—	—	—
Eutropis rugifera	KU 321833	Pasonanca	Zamboanga City	Mindanao	Phlippines	—	—	KJ574709	KJ574594	—	—	—
CAS = California Academy of Sciences
FMNH = Field Museum of Natural History
LSUHC = La Sierra University Herpetology Collection
KU = Kansas University
BRK = Benjamin Ross Karin Field Catalog
ID = Indraneil Das Field Catalog
JAM = Jimmy Adair McGuire Field Catalog
MOS = Mona (UNIMAS)
