# Supplementary material for: Ancient divergence time estimates in Eutropis rugifera support the existence of Pleistocene barriers on the exposed Sunda Shelf
Source: PeerJ. 2017 Oct 27;5:e3762. doi: 10.7717/peerj.3762 (PMC5661453; doi:10.7717/peerj.3762)
Supplement: Supplemental Information 1 [file peerj-05-3762-s004.nex]

#NEXUS
begin data;
dimensions ntax=18 nchar=5016;
format datatype=dna missing=? gap=-;
matrix
	E.rugifera_BRK381_BK4.7_Malaysia_Sarawak_SamaJaya	ATATTTAGCCGCTGCACACGCCAGTCCTTCTTGCTGCATCCAAGTCCAATAAAGGAATCTGCTGCAGAAATTCAGAGGAATATGAGTGATGGGTGGGTGGAAGATAGCCCAATTGGCTGTGTGACAAAATTGACTCAAGGCATAGATAGCATTTATGAGGAGAGAGGAGATGCTGTTGCCTGTGAGATGACCAAAGACATATCTGTCCAGAATCTGGTATCTGGTACCTCCAGCTTCCCTGAGCAAAACAGTGGAATGGAACATCTCCAGGGTGCATCAGAAATTTTATCCCCAGATTGTCTGTCCACACCAGTATGGTCAGCCACTAAGAATGTCAAGGACAAAAGTCAGCCTCAGAGTCGGAAGTTGGGAAATGGAAAGGGAGCATCTACAGAATTAGGAAGAGAAACTTCAAATGCAAACAGTGACAGCAAAAGCCTGAATGACCAGGGTAAAACTAACTTTCAAGACATCTGTTTAAATTCTCTTAATGAGACTAATGCTAGTACAGTCCATTTTCAAGAAACAGAACCTGCAGGTTCTGAGAATGAAAAGCCATTTAGCTCCCAGCCAGAACTGATGCATCTGCATCCTGACAGTTGTCATCTTCACCCTCCTGAGCTTAGTTGCATCCATACTGAGAAGAAAAATAGCACCATGGAACAAGCACCTGACAGTTGCAGTCTAGGTGTTCCCAAGTGYCTGGCTTCTGGAGAGAATGTTGAACAATCATTTGATGAGGAGTTCCATAATTTCCCACTGTTATTAGAGACACCAAAGTCCATGCATGGTTCTGCAGTCAAAGGCAAAAAAGATTCATCTAATCTTTGGGGAATGGGCAGGAAAGACATCTTGGCTGCGTTTGCTAAAACTGCTGAGCAAACACTCCATGGTGGAGACCTGGAAAGCAGTAATAGTCCCAAATCTTCAAAACATGAAGGCCTTGTTCGGTCACGCCGGAGG??????GCATCTGGAAGCATTGTTAAAAATGAAATAAGTAAATTGGATATAAATTCTGAAGTGTGGAAAGATAAAGATTTTGATTTGCATATTGGAAAAAAAGCTCAACAAGGTACTTTTCTGTCTCCTAGTAAGCATATAGATGTAACTGAGGAATCTAAAGCACAAAGACAAATTGGGGAAGAGATTACATCAAGTAATTCTTTAATCGGAAAATGGAACAAGGCACATTTTGCCTCCAGTGTTTCAGCACCTTTGCAACCCCGCTTGTCTGATCTGGGGGAATGTTGTTCATTTGTGAACACAAAGATAAACATTTCTGAGGAGATCATTAGCCAAGCTCCAAAAGCAGTAAGCAAAATGGGTGAAATGCTTGACCTTCGCAAAACTTACTTTCAAAGTGGATTATCAGAGAGAAGCAATAATTATTGTTGGAATAACCCCAGATATATGAAAGGACTTGATGGKATTCAGAGAGTCAAAGAAGTAAATGCTGAATATATGTTGAAAAATAATGAATATATGTTAAAAAATAATGCAAATGATACCATTACCTTTGTAAAAGAAAATATTTCAAAAGATACAAACGCTAATGAAAACAATGTTGTTCATATTTCTAGAACTACAGAAGTTAATCTAAAAATTGTTCAAAAATACTCTCTTCATATGACAGGAAATCAACTGTCATCCATTGAAAATAATCACAACATATTAGTCTCGCACCACTTTATAAACTGTGGTGAAACTCAG???????????????????????????????????????????????????????????????????????????????????????????????????????????????????????????????????????????????????????????????????????????????????????????????????????????????????????????????????????????????????????????????????????????????????????????????????????????????????????????????????????????????????????????????????????????????????????????????????????????????????????????????????????????????????????????????????????????????????????????????????????????????????????????????????????????????????CTGGTGAGCGTCAGCAA?CTGGTGGAGACGCTCTTCATGCTGTTGATAGAACAC?GGGTCCTGGTTGTGAA?TACAACACACTGAA?CACATGGACAATGTCATGGACATGCTGATCTGCAGTTCCCTGATGTCCTCCCTCTCCTTCCTGGGCGTCATTGCCGTCGACCGCTACATCACCATCTTCTACGCCTTGCGCTACCACAGCATCATGACCCTCCAGCGGGCGGTCATCGTCATTGTGATGGTCTGGCTGGCCAGCAGCATCTCCAGCACCCTCTTCATTGCCTACGAAAGCTACGCAGTCATCTTGTGCGTGGTGATTTTCTTCCTCTCCATGGTCATCCTCATCATGGCGCTCTATATCCACATGTTCACCCTGGCACACCAGCATGCCCGGAGGATCTCCAGCCTGCAGAGGAAGCAGACTGCCCCCCACTTCACCAGCATGAAAGGGGCCATCACTCTCACCATCTTGCTGGGAGTCTTCTTCGTCTGCTGGGGCCCCTTCTTCCTCCACTTGATACTCATCCTCACCTGCCCCAGACACCCGGCCTGCA?CTGCTACTTCAGCTACTTCAACCTCTACCTCATTCTCGTCATTTGCAACTCC??????????????????CATGTGGCTA?CCATGATAAGGGGAA?GTGGCAGATTCTCTGGACAAAGCCTCTGAGGAACAGGAAGATGTAGACTCTTTACGGATTGACACAGAAGGAGACAATAGTGTGGCAACAACAGATAAAGATGCCTTTCGTATGAACCAAAGAGAGACTGAGGCTCACCAGGTAAAGCTGCAGCACCTCTGCCGAATCTGTGGAGGATCATTTAAAGCTGACCCTTATAAGAGAAGCCACCCAGTGCATGGACCAGTGGATAATGTGATGCAGGCTGTACTGAGAAAGAAAGAGAAAAGGGCTACATCTTGGCCAGAACTTCTTGCCAAGGTTTTTAAGATTGACGTGAGAGGGGACATTGACACAATCCATCCTACTAACTTTTGTCACAACTGCTGGAACTTTATTCAGAAGAAATTCAGCAATGTCCCCTGCAAAGTGTATTTTCCAAGGAAAGGCCCTGTGGAGTGGCATCCCCATTCATCAAACTGCGAGGTTTGTGGCACTTTGTCTCGTGGGGTCAAGAGAAAGCTGCAAGCCCTGAATCCACAAGTGAACAAAAAACTCAGGATCATGGCRAGACGTGCTAGACAAATAAGATCWGTAAGGACCCCCAAACAAGTGAACAGCAAAAGCCTCATGAAAAAGATTGTCAACTGCAACAAGATACATCTCAGCACAAAGAACTTTGCAGTGGACTATCCTGCAGACTTTGTGAAAGCAGTCTCTTGCCAGATCTGTGAGCACATCCTGGCAGACCCAGTAGAGACCACATGCAAGCACTTATTTTGCAGAGTTTGCATCCTGAAATGCCTCAAAGTAATGGGGAGCTATTGTCCCGCTTGTCTCTATCCTTGCTTTCCTACTGATCTCGTGAGCCCTGTCAAATCCTTCCTGAGCATCCTCAACAATTTGCCATTGAGATGTCCTGTGAAAGAGTGTGATGAGGAAATCTCCCTGGAAAAATACTGCCATCATCTTTCCAGCCACAAAGATGTAAAGGACAAAGAGGGTTACGTGCACATAAACAAAGGCGGCCGACCAAGACAACACTTGCTTTCGTTGACCCGGAGAGCTCAGAAGCATCGCCTGAGA??????????????????????????????????????????TCAAGCGTCGCCACAGGTACAATCATTACCATAACTAGCTTCCACTGACTCCTAGCATGAATCGGCCTTGAACTAAACACCCTAGCAATTATCCCAATTATTGCAAAACACCACCACCCCCGCTCTACAGAAGCAACAACAAAATACTTCCTTACCCAAGCAGCAGCCTCTGCCATAGTCCTATTTGCCAGTACCCTAAACGCCTGAACAACAGGAACATGAGACATTACACAACTAACAAATCCCCCAGCATGCAACATACTAACTATCGCCCTAGCAATAAAACTAGGACTAGCCCCACTACACTTCTGATTACCAGAAGTCCTACAAGGCACACCACTAAAAACCGGCCTCATCATTGCAACATGACAAAAACTAGCCCCAATAGCCCTACTATTCATAATCTTTAGCTCAACAAACACAACAATTCTACTAACTATAGCCCTTATATCAACAATAATTGGTGGATGGGGGGGCCTCAATCAAACACAAACACGAAAAATTATAGCGTTTTCATCAATTGCTCACCTAGGTTGAATAGCAAGCATCCTTACCCTTAACCCCAACATCATACTATTAAGCCTCGTACTTTATATTATCATAACAACCCCAACATTTCTAATGTTAATATTTATATCATCTAAAACTATTAAAGACTTAACAACATCATGAAGCATTTCACCACCAATAACGACTATAACACTTATACTCCTTATATCCCTGGGAGGCCTTCCACCACTAACAGGCTTCATACCAAAATGACTCATTCTACAAGAAATAACAAATCATGACCTAACCATAACAATAACTATTCTAGCACTCTCCGCCCTCCTTAGCCTATTCTTCTACCTCCGCCTCTCTTATACTTCCACACTAACCGTCTTCCCAACCACAACAAAAACCACCCACAAATGACGATTCCAGCCAAAACTTGCAACCACCCCACTAATAACAACAATACTCCTCTCCCTACTACTACTCCCTCTAACCCCAACATTTTCCCCCTAG
	E.rugifera_FMNH240613_BK1.5_Malaysia_Sabah_Lahad.Datu.Dist_Danum.Valley.Field.Center	?????????????????????????????????CTGCATCCAAG?????TAAAGGAGTCTGCTGCAGAAATTCAGAGGAATATGAGTGATGGRTGGGTGGAAGATARCCCAAGTGGCTGTGTGACAAAATTGACTCAAGGCATAGATAGCATTTATGAGGAGAGAGGAGATGCTGTTGCCTGTGAGATGACCAAAGACATATCTGTCCAGAATCTGGTATCTGGTACCTCCAGCTTCCCTGAGCAAAACAGTGGAATGGAACATCTCCAGAGTGCATCAGAAATTTTATCCCCAGATTGTCTGTCCACACCAGTATGGTCAGCCACTAAGAATGTCAAGGACAAAAGTCAGCCTCAGAGTCGGAAGTTGGGAAATGGAAAGGGAGCATCTACAGAATTAGGAAGAGAAACTTCAAATGCAAACAGTGACAGCAAAAGCCTGAATGACCAGAGTAAAACTAACTTTCAAGACATCTGTTTAAATTCTCTTAATGAGACTAATGCTAGTACAGTCCATTTTCAAGAAACAGAACCTGCAGGTTCTGAGAATGAAAAGCCATTTAGCTCCCAGCCAGAACTGATGCATCTGCATCCTGACAGTTGTCATCTTCACCCTCCTGAGCTTAGTTGCATCCATACTGAGAAGAAAAATAGCACCATGGAACAAGCACCTGACAGTTGCAGTCTAGGTGTTCCCAAGTGCCTGGCTTCTGGAGAGAATGTTGAACAATCATTTGATGAGGAGTTCCATAATTTCCCACTGTTATTAGAGACACCAAAGTCCATGCATGGTTCTGCAGTCAAAGGCAAAAAAGATTCATCTAATCTTTGGGGAATGGGCAGGAAAGACATCTTGGCTGCGTTTGCTAAAACTGCTGAGCAAACACTCCATGGTGGAGACCTGGAAAGCAGTAATAGTCCCAAATCTTCAAAACATGAAGGCCCTGTTCGGTCACGCCGGAGGCTGATGGCATCTGGAAGCATTGTTAAAAATGAAATAAGTAAATTGGATATAAATTCTGAAGTGTGGAAAGATAAAGATTTTGATTTGCATATTGGAAAAAAAGCTCAACAAGGTACTTTTCTGTCTCCTAGTAAGCATATAGATGTAACTGAGGAATCTAAAGCACAAAGACAAATTGGGGAAGAGATTACATCAAGTAATTCTTTAATCGGAAAATGGAACAAGGCACATTTTGCCTCCAGTGTTTCAGCACCTTTGCAACCCCGCTTGTCTGATCTGGGGGAATGTTGTTCATTTGTGAACACAAAGATAAACATTTCTGAGGAGATCATTAGCCAAGCTCCAAAAGCAGTAAGCAAAATGGGTGAAATGCTTGACCTTCGCAAAACTTACTTTCAAAGTGGATTATCAGAGAGAAGCAATAATTATTGTTGGAATAACCCCAGATATATGAAAGGACTTGATGGGATTCAGAGAGTCAAAGAAGTAAATGCTGAATATATGTTGAAAAATAATGAATATATGTTAAAAAATAATGCAAATGATACCATTACCTTTGTAAAAGAAAATATTTCAAAAGATACAAACGCTAATGAAAACAATGTTGTTCATATTTCTAGAACTACAGAAGTTAATCTAAAAATTGTTCAAAAATGCTCTCTTCATATGACAGGAAATCAACTGTCATCCATTGAAAATAATCACAACATATTAGTCTCGCACCACTTTATAAACTGTGGTGAAACTCAGTCTAATTATAATTTGCAAGGAACTTTGTCTGATCTAACATGTTTAGCTGAAGTTACTAAAACTGAAAAAAATTCCACTTTGAGTGATGCAGATGAAAAAGAAAATGTTAATTGTAATCAAGACCAAGAAAAAATGAATAATTCAGGTAGTGCTTATTCACTACAGAGTGTTCCTACTGGGGCTGATGGGGACATATTTGCAGAAAAGAGCAAAAGACCCCATTTGTTGACTGGCTGCTGTCTAAGGGAAGAGTTGGATACTTCCTTGCCTTCCAGTGAAAAAGCAAGTGTTAGCAGCAGGAAAGGAGCCATCACTTCTGTGAAAAAGAGTATTGACTTAAATCAGAATGAAATCAGCTATGAAGAAAGCCCTGATATCAAAAAAAGAAAGCAGAACAGTGCAATGGGATTTTATACAGCTAGTGGTAAGCAAGTTGTAGTCTCTGATGAATCTTTAGCTAAAGCAAGACATCTACTTCAGAACCACTCCCCGATGTACTACTTCATCTGCTGCCTGGCTGTCTCCGACACACTGGTGAGCGTCAGCAATCTGGTGGAGACGCTCTTCATGCTGTTGATAGAACACGGGGTCCTGGTTGTGAAGTACAACACACTGAAACACATGGACAATGTCATGGACATGCTGATCTGCAGTTCCCTGATGTCCTCCCTCTCCTTCCTGGGCGTCATTGCCGTCGACCGCTACATCACCATCTTCTACGCCTTGCGCTACCACAGCATCATGACCCTCCAGCGGGCGGTCATCGTCATTGTGATGGTCTGGCTGGCCAGCAGCATCTCCAGCACCCTCTTCATTGCCTACGAAAGCTACGCAGTCATCTTGTGCGTGGTGATTTTCTTCCTCTCCATGGTCATCCTCATCATGGCGCTCTATATCCACATGTTCACCCTGGCACACCAGCATGCCCGGAGGATCTCCAGCCTGCAGAGGAAGCAGACTGCCCCCCACTTCACCAGCATGAAAGGGGCCATCACTCTCACCATCTTGCTGGGAGTCTTCTTCGTCTGCTGGGGCCCCTTCTTCCTCCACTTGATACTCATCCTCACCTGCCCCAGACACCCGGCCTGCAGCTGCTACTTCAGCTACTTCAACCTCTACCTCATTCTCGTCATTTGCAACTCC????????????????????????????????????????????????GCAGATTCTCTGGACAAAGCCTCTGAGGAACAGGAAGATGTAGACTCTTTACGGATTGACACAGAAGGAGACAATAGTGTGGCAACAACAGATAAAGATGCCTTTCGTATGAACCAAAGAGAGACTGAGGCTCACCAGGTAAAGCTGCAGCACCTCTGCCGAATCTGTGGAGGATCATTTAAAGCTGACCCTTATAAGAGAAGCCACCCAGTGCATGGACCAGTGGATAATGTGATGCAGGCTGTACTGAGAAAGAAAGAGAAAAGGGCTACATCTTGGCCAGAACTTCTTGCCAAGGTTTTTAAGATTGACGTGAGAGGGGACATTGACACAATCCATCCTACTAACTTTTGTCACAACTGCTGGCACTTTATTCAGAAGAAATTCAGCAATGTCCCCTGCAAAGTGTATTTTCCAAGGAAAGGCCCTGTGGAGTGGCATCCCCATTCATCAAACTGCGAGGTTTGTGGCACTTTGTCTCGTGGGGTCAAGAGAAAGCTGCAAGCCCTGAATCCACAAGTGAACAAAAAACTCAGGATCATGGCGAGACGTGCTAGACAAATAAGACCAGTAAGGACCCCCAAACAAGTGAACAGCAAAAGCCTCATGAAAAAGATTGTCAACTGCAACAAGATACATCTCAGCACAAAGAACTTTGCAGTGGACTATCCTGCAGACTTTGTGAAAGCAGTCTCTTGCCAGATCTGTGAGCACATCCTGGCAGACCCAGTAGAGACCACATGCAAGCACTTATTTTGCAGAGTTTGCATCCTGAAATGCCTCAAAGTAATGGGGAGCTATTGTCCCGCTTGTCTCTATCCTTGCTTTCCTACTGATCTCGTGAGCCCCGTCAAATCCTTCCTGAGCATCCTCAACAATTTGCCATTGAGATGTCCTGTGAAAGAGTGTGATGAGGAAATCTCCCTGGAAAAATACTGCCATCATCTTTCCAGCCACAAAGATGTAAAGGACAAAGAGGGTTACGTGCACATAAACAAAGGCGGCCGACCAAGACAACACTTGCTTTCGTTGACCCGGAGAGCTCAGAAGCATCGCCTGAGAGAACTCAAGCTTCAAGTGAAGATTATACAATCTTTAATCTTATC?AGCATTGCTACAGGTACAATC?TCACCATAATTAGCTTCCACTGACTCCTAGCATGAATCGGCCTTGAACTAAACACCCTGGCAATCATCCCAATCATTGCAAAATACCACCACCCCCGCTCTACAGAAGCAACAACAAAGTACTTCCTTACCCAGGCAGCAGCCTCTGCCATAGTCCTATTTGCCAGCACCATAAACGCCTGAACGACAGGAACATGGGACATTACACAACTAACAAACCCCACAGCATGCAACATACTAACTATCGCCCTAGCAATAAAACTAGGACTCGCCCCCCTACACTTCTGATTACCAGAAGTCCTACAAGGCACCCCACTAAAAACGGGCCTCATCATTGCAACTTGACAAAAACTAGCCCCAATAACCCTACTGTTCATAATCTTTAACTCAACAAACACAGCAATTCTACTAACCATAGCCCTCATATCAACAATAATTGGTGGCTGAGGGGGCCTCAATCAAACACAAACACGAAAAATTATAGCATTTTCATCAATTGCCCACCTAGGTTGAATGACAAGCATCCTTACCATCAACCCTAACATCATACTATTAAGCCTCATACTTTATATTATTATAACGACCCCAATATTCCTAATATTAATATTTTCATCATCTAAAACCATCAAAGACTTAACAACATCATGAAGTATTTCACCACCAATAACAGCTATAACGCTCATACTCCTTATATCCCTGGGGGGCCTTCCACCGCTAACAGGCTTCATACCAAAATGACTTATTCTACAAGAAATAACAAATCACAGCCTAACCACAACCATAACGATTCTAGCACTCTCCGCCCTCCTTAGCCTGTTCTTCTACCTCCGCCTCTCTTATACTTCCACACTAACCGTCTTCCCAACCACAACAAAAACCACACACAAATGACGATTCCAACCCAAGCTTGCGACCACCCCATTAATAACAACAATACTGCTCTCCCTACTACTACTCCCCCTAACCCCAACATTTAGCCCCTAA
	E.rugifera_FMNH267950_BK1.10_Malaysia_Sarawak_Bintulu.Div_Samarakan.Nursery	ATATT?AGCCGCTGCACACGCCAGTCCTTCTTGCTGCATCCAAGTCCAATAAAGGAATCTGCTGCAGAAATTCAGAGGAATATGAGTGATGGGTGGGTGGAAGATAGCCCAATTGGCTGTGTGACAAAATTGACTCAAGGCATAGATAGCATTTATGAGGAGAGAGGAGATGCTGTTGCCTGTGAGATGACCAAAGACATATCTGTCCAGAATCTGGTATCTGGTACCTCCAGCTTCCCTGAGCAAAACAGTGGAATGGAACATCTCCAGGGTGCATCAGAAATTTTATCCCCAGATTGTCTGTCCACACCAGTATGGTCAGCCACTAAGAATGTCAAGGACAAAAGTCAGCCTCAGAGTCGGAAGTTGGGAAATGGAAAGGGAGCATCTACAGAATTAGGAAGAGAAACTTCAAATGCAAACAGTGACAGCAAAAGCCTGAATGACCAGAGTAAAACTAACTTTCAAGACATCTGTTTAAATTCTCTTAATGAGACTAATGCTAGTACAGTCCATTTTCAAGAAACAGAACCTGCAGGTTCTGAGAATGAAAAGCCATTTAGCTCCCAGCCAGAACTGATGCATCTGCATCCTGACAGTTGTCATCTTCACCCTCCTGAGCTTAGTTGCATCCATACTGAGAAGAAAAATAGCACCATGGAACAAGCACCTGACAGTTGCAGTCTAGGTGTTCCCAAGTGCCTGGCTTCTGGAGAGAATGTTGAACAATCATTTGATGAGGAGTTCCATAATTTCCCACTGTTATTAGAGACACCAAAGTCCATGCATGGTTCTGCAGTCAAAGGCAAAAAAGATTCATCTAATCTTTGGGGAATGGGTAGGAAAGACATCTTGGCTGCGTTTGCTAAAACTGCTGAGCAAACACTCCATGGTGGAGACCTGGAAAGCAGTAATAGTCCCAAATCTTCAAAACATGAAGGCCTTGTTCGGTCACGCCGGAGGCTGATGGCATCTGGAAGCATTGTTAAAAATGAAATAAGTAAATTGGATATAAATTCTGAAGTGTGGAAAGATAAAGATTTTGATTTGCATATTGGAAAAAAAGCTCAACAAGGTACTTTTCTGTCTCCTAGTAAGCATATAGATGTAACTGAGGAATCTAAAGCACAAAGACAAATTGGGGAAGAGATTACATCAAGTAATTCTTTAATCGGAAAATGGAACAAGGCACATTTTGCCTCCAGTGTTTCAGCACCTTTGCAACCCCGCTTGTCTGATCTGGGGGAATGTTGTTCATTTGTGAACACAAAGATAAACATTTCTGAGGAGATCATTAGCCAAGCTCCAAAAGCAGTAAGCAAAATGGGTGAAATGCTTGACCTTCGCAAAACTTACTTTCAAAGTGGATTATCAGAGAGAAGCAATAATTATTGTTGGAATAACCCCAGATATATGAAAGGACTTGATGGGATTCAGAGAGTCAAAGAAGTAAATGCTGAATATATGTTGAAAAATAATGAATATATGTTAAAAAATAATGCAAATGATACCATTACCTTTGTAAAAGAAAATATTTCAAAAGATACAAACGCTAATGAAAACAATGTTGTTCATATTTCTAGAACTACAGAAGTTAATCTAAAAATTGTTCAAAAATACTCTCTTCATATGACAGGAAATCAACTGTCATCCATTGAAAATAATCACAACATATTAGTCTCGCACCACTTTATAAACTGTGGTGAAACTCAGTCTAATTATAATTTGCAAGGAACTTTGTCTGATCTAACATGTTTAGCTGAAGTTACTAAAACTGAAAAAAATTCCACTTTGAGTGATGCAGATGAAAAAGAAAATGTTAATTGTAATCAAGACCAAGAAAAAATGAATAATTCAGGTAGTGCTTATTCACTACAGAGTGTTCCTACTGGGGCTGATGGGGACATATTTGCAGAAAAGAGCAAAAGACCCCATTTGTTGACTGGCTGCTGTCTAAGGGAAGAGTTGGATACTTCCTTGCCTTCCCGTGAAAAAGCAAGTGTTAGCAGCAGGAAAGGAGCCATCACTTCTGTGAAAAAGAGTATTGACTTAAATCAGAATGAAATCAGCTATGAAGAAAGCCCTGATATCAAAAAAAGAAAGCAGAACAGTGCAATGGGATTTTATACAGCTAGTGGTAAGCAAGTTGTAGTCTCTGATGAATCTTTAGCTAAAGCAAGACATCTACTTCAGAACCACTCCCCGATGTACTACTTCATCTGCTGCCTGGCTGTCTCCGACACACTGGTGAGCGTCAGCAATCTGGTGGAGACGCTCTTCATGCTGTTGATAGAACACGGGGTCCTGGTTGTGAAGTACAACACACTGAAACACATGGACAATGTCATGGACATGCTGATCTGCAGTTCCCTGATGTCCTCCCTCTCCTTCCTGGGCGTCATTGCCGTCGACCGCTACATCACCATCTTCTACGCCTTGCGCTACCACAGCATCATGACCCTCCAGCGGGCGGTCATCGTCATTGTGATGGTCTGGCTGGCCAGCAGCATCTCCAGCACCCTCTTCATTGCCTACGAAAGCTACGCAGTCATCTTGTGCGTGGTGATTTTCTTCCTCTCCATGGTCATCCTCATCATGGCGCTCTATATCCACATGTTCACCCTGGCACACCAGCATGCCCGGAGGATCTCCAGCCTGCAGAGGAAGCAGACTGCCCCCCACTTCACCAGCATGAAAGGGGCCATCACTCTCACCATCTTGCTGGGAGTCTTCTTCGTCTGCTGGGGCCCCTTCTTCCTCCACTTGATACTCATCCTCACCTGCCCCAGACACCCGGCCTGCAGCTGCTACTTCAGCTACTTCAACCTCTACCTCATTCTCGTCATT?GCAACTCC???????????????AGCCATGTGGCTAACCATGATAAGGGGAAAGTGGCAGATTCTCTGGACAAAGCCTCTGAGGAACAGGATGATGTAGACTCTTTACGGATTGACACAGAAGGAGACAATAGTGTGGCAACAACAGATAAAGATGCCTTTCGTATGAACCAAAGAGAGACTGAGGCTCACCAGGTAAAGCTGCAGCACCTCTGCCGAATCTGTGGAGGATCATTTAAAGCTGACCCTTATAAGAGAAGCCACCCAGTGCATGGACCAGTGGATAATGTGATGCAGGCTGTACTGAGAAAGAAAGAGAAAAGGGCTACATCTTGGCCAGAACTTCTTGCCAAGGTTTTTAAGATTGACGTGAGAGGGGACATTGACACAATCCATCCTACTAACTTTTGTCACAACTGCTGGCACTTTATTCAGAAGAAATTCAGCAATGTCCCCTGCAAAGTGTATTTTCCAAGGAAAGGCCCTGTGGAGTGGCATCCCCATTCATCAAACTGCGAGGTTTGTGGCACTTTGTCTCGTGGGGTCAAGAGAAAGCTGCAAGCCCTGAATCCACAAGTGAACAAAAAACTCAGGATCATGGCAAGACGTGCTAGACAAATAAGACCAGTAAGGACCCCCAAACAAGTGAACAGCAAAAGCCTCATGAAAAAGATTGTCAACTGCAACAAGATACATCTCAGCACAAAGAACTTTGCAGTGGACTATCCTGCAGACTTTGTGAAAGCAGTCTCTTGCCAGATCTGTGAGCACATCCTGGCAGACCCAGTAGAGACCACATGCAAGCACTTATTTTGCAGAGTTTGCATCCTGAAATGCCTCAAAGTAATGGGGAGCTATTGTCCCGCTTGTCTCTATCCTTGCTTTCCTACTGATCTCGTGAGCCCTGTCAAATCCTTCCTGAGCATCCTCAACAATTTGCCATTGAGATGTCCTGTGAAAGAGTGTGATGAGGAAATCTCCCTGGAAAAATACTGCCATCATCTTTCCAGCCACAAAGATGTAAAGGACAAAGAGGGTTACGTGCACATAAACAAAGGCGGCCGACCAAGACAACACTTGCTTTCGTTGACCCGGAGAGCTCAGAAGCATCGC???????????????????????????ATTATACAATCTCTAATTCTATCAAGCATCGCTACAGGCACAATCATTACCATAACCAGCTTCCACTGACTCCTAGCATGAATTGGCCTTGAACTAAACACCCTAGCAATTGTCCCAATTATTGCAAAACACCACCACCCTCGCTCTACAGAAGCAACAACAAAATACTTCCTTACCCAAGCAGCTGCCTCTGCCATAGTCCTATTTGCCAGCACCCTAAACGCCTGAACAACAGGAACATGAGACATTACACAACTAACAAATCCTCCAGCATGCAACATACTAACTATTGCCCTAGCAATAAAACTAGGACTCGCTCCGCTACACTTCTGACTACCAGAAGTCCTACAAGGCACACCACTAAAAACTAGCCTCATCATTGCAACATGACAAAAACTAGCCCCAATAACCCTACTGTTTATAATCTTTAGCTCAACTAACACAACAATTCTACTAACTATAGCCCTCATATCAACAATAATTGGAGGCTGAGGAGGCCTCAATCAAACACAAACACGAAAAATTATAGCATTTTCATCAATCGCTCACCTAGGCTGAATAGCAAGCATCCTTACCCTTAATCCTAACATCATACTACTAAGCCTTGTACTCTATATTATTATAACAACCCCAACATTCCTAATGTTAATATTTACATCATCTAAAACTATCAAAGACTTAACA?CATCATGAAGTATTTCACCACCAATGACGGCCATAACACTTATACTCCTTATATCCCTAGGAGGTCTACCACCACTAACAGGC???????????????????????????????????????????????????????????????????????????????????????????????????????????????????????????????????????????????????????????????????????????????????????????????????CCACTAATAATAACAATACTTCTCTCCCTACTACTACTCCCCCTGACCCCAACATTTTCCCCTAGA
	E.rugifera_FMNH267951_BK1.11_Malaysia_Sarawak_Bintulu.Div_Samarakan.Nursery	???????????????????????????TTCTTGCTGCATGCAAG?????TAAAGGCAGCCGCTGAA?AAATTCAGAGGAATATGAGTGATGGGTGGGTGGAAGATAGCCCAATTGGCTGTGTGACAAAATTGACTCAAGGCATAGATAGCATTTATGAGGAGAGAGGAGATGCTGTTGCCTGTGAGATGACCAAAGACATATCTGTCCAGAATCTGGTATCTGGTACCTCCAGCTTCCCTGAGCAAAACAGTGGAATGGAACATCTCCAGGGTGCATCAGAAATTTTATCCCCAGATTGTCTGTCCACACCAGTATGGTCAGCCACTAAGAATGTCAAGGACAAAAGTCAGCCTCAGAGTCGGAAGTTGGGAAATGGAAAGGGAGCATCTACAGAATTAGGAAGAGAAACTTCAAATGCAAACAGTGACAGCAAAAGCCTGAATGACCAGAGTAAAACTAACTTTCAAGACATCTGTTTAAATTCTCTTAATGAGACTAATGCTAGTACAGTCCATTTTCAAGAAACAGAACCTGCAGGTTCTGAGAATGAAAAGCCATTTAGCTCCCAGCCAGAACTGATGCATCTGCATTCTGACAGTTGTCATCTTCACCCTCCTGAGCTTAGTTGCATCCATACTGAGAAGAAAAATAGCACCATGGAACAAGCACCTGACAGTTGCAGTCTAGGTGTTCCCAAGTGCCTGGCTTCTGGAGAGAATGTTGAACAATCATTTGATGAGGAGTTCCATAATTTCCCACTGTTATTAGAGACACCAAAGTCCATGCATGGTTCTGCAGTCAAAGGCAAAAAAGATTCATCTAATCTTTGGGGAATGGGCAGGAAAGACATCTTGGCTGCGTTTGCTAAAACTGCTGAGCAAACACTCCATGGTGGAGACCTGGAAAGCAGTAATAGTCCCAAATCTTCAAAACATGAAGGCCTTGTTCGGTCACGCCGGAGGCTGATGGCATCTGGAAGCATTGTTAAAAATGAAATAAGTAAATTGGATATAAATTCTGAAGTGTGGAAAGATAAAGATTTTGATTTGCATATTGGAAAAAAAGCTCAACAAGGTACTTTTCTGTCTCCTAGTAAGCGTATAGATGTAACTGAGGAATCTAAAGCACAAAGACAAATTGGGGAAGAGATTACATCAAGTAATTCTTTAATCGGAAAATGGAACAAGGCACATTTTGCCTCCAGTGTTTCAGCACCTTTGCAACCCCGCTTGTCTGATCTGGGGGAATGTTGTTCATTTGTGAACACAAAGATAAACATTTCTGAGGAGATCATTAGCCAAGCTCCAAAAGCAGTAAGCAAAATGGGTGAAATGCTTGACCTTCGCAAAACTTACTTTCAAAGTGGATTATCAGAGAGAAGCAATAATTATTGTTGGAATAACCCCAGATATATGAAAGGACTTGATGGGATTCAGAGAGTCAAAGAAGTAAATGCTGAATATATGTTGAAAAATAATGAATATATGTTAAAAAATAATGCAAATGATACCATTACCTTTGTAAAAGAAAATATTTCAAAAGATACAAACGCTAATGAAAACAATGTTGTTCATATTTCTAGAACTACAGAAGTTAATCTAAAAATTGTTCAAAAATACTCTCTTCATATGACAGGAAATCAACTGTCATCCATTGAAAATAATCACAACATATTAGTCTCGCACCACTTTATAAACTGTGGTGAAACTCAGTCTAATTATAATTTGCAAGGAACTTTGTCTGATCTAACATGTTTAGCTGAAGTTACTAAAACTGAAAAAAATTCCACTTTGAGTGATGCAGATGAAAAAGAAAATGTTAATTGTAATCAAGACCAAGAAAAAATGAATAATTCAGGTAGTGCTTATTCACTACAGAGTGTTCYTACTGGGGCTGATGGGGACATATTTGCAGAAAAGAGCAAAAGACCCCATTTGTTGACTGGCTGCTGTCTAAGGGAAGAGTTGGATACTTCCTTGCCTTCCAGTGAAAAAGCAAGTGTTAGCAGCAGGAAAGGAGCCATCACTTCTGTGAAAAAGAATATTGACTTAAATCAGAATGAAATCAGCTATGAAGAAAGCCCTGATATCAAAAAAAGAAAGCAGAACAGTGCAATGGGATTTTATACAGCTAGTGGTAAGCAAGTTGTAGTCTCTGGTGAATCTTTAGCTAAAGCAAGACATCTACTTCAGAACCACTCCCCGATGTACTACTTCATCTGCTGCCTGGCTGTCTCCGACACACTGGTGAGCGTCAGCAATCTGGTGGAGACACTCTTCATGCTGTTGATAGAACACGGGGTCCTGGTTGTGAAGTACAACACACTGAAACACATGGACAATGTCATGGACATGCTGATCTGCAGTTCCCTGATGTCCTCCCTCTCCTTCCTGGGCGTCATTGCCRTCGACCGCTACATCACCATCTTCTACGCCTTGCGCTACCACAGCATCATGACCCTCCAGCGGGCGGTCATCGTCATTGTGATGGTCTGGCTGGCCAGCAGCATCTCCAGCACCCTCTTCATTGCCTACGAAAGCTACGCAGTCATCTTGTGCGTGGTGATTTTCTTCCTCTCCATGGTCATCCTCATCATGGCGCTCTATATCCACATGTTCACCCTGGCACACCAGCATGCCCGGAGGATCTCCAGCCTGCAGAGGAAGCAGACTGCCCCCCACTTCACCAGCATGAAAGGGGCCATCACTCTCACCATCTTGCTGGGAGTCTTCTTCGTCTGCTGGGGCCCCTTCTTCCTCCACTTGATACTCATCCTCACCTGCCCCAGACACCCGGCCTGCAGCTGCTACTTCAGCTACTTCAACCTCTACCTCATTCTCGTCATTTGCAACTCC????????????????????????????????????????????????GCAGATTCTCTGGACAAAGCCTCTGAGGAACAGGAAGATGTAGACTCTTTACGGATTGACACAGAAGGAGACAATAGTGTGGCAACAACAGATAAAGATGCCTTTCGTATGAACCAAAGAGAGACTGAGGCTCACCAGGTAAAGCTGCAGCACCTCTGCCGAATCTGTGGAGGATCATTTAAAGCTGACCCTTATAAGAGAAGCCACCCAGTGCATGGACCAGTGGATAATGTGATGCAGGCTGTACTGAGAAAGAAAGAGAAAAGGGCTACATCTTGGCCAGAACTTCTTGCCAAGGTTTTTAAGATTGACGTGAGAGGGGACATTGACACAATCCATCCTACTAACTTTTGTCACAACTGCTGGCACTTTATTCAGAAGAAATTCAGCAATGTCCCCTGCAAAGTGTATTTTCCAAGGAAAGGCCCTGTGGAGTGGCATCCCCATTCATCAAACTGCGAGGTTTGTGGCACTTTGTCTCGTGGGGTCAAGAGAAAGCTGCAAGCCCTGAATCCACAAGTGAACAAAAAACTCAGGATCATGGCAAGACGTGCTAGACAAATAAGACCAGTAAGGACCCCCAAACAAGTGAACAGCAAAAGCCTCATGAAAAAGATTGTCAACTGCAACAAGATACATCTCAGCACAAAGAACTTTGCAGTGGACTATCCTGCAGACTTTGTGAAAGCAGTCTCTTGCCAGATCTGTGAGCACATCCTGGCAGACCCAGTAGAGACCACATGCAAGCACTTATTTTGCAGAGTTTGCATCCTGAAATGCCTCAAAGTAATGGGGAGCTATTGTCCCGCTTGTCTCTATCCTTGCTTTCCTACTGATCTCGTGAGCCCTGTCAAATCCTTCCTGAGCATCCTCAACAATTTGCCATTGAGATGTCCTGTGAAAGAGTGTGATGAGGAAATCTCCCTGGAAAAATACTGCCATCATCTTTCCAGCCACAAAGATGTAAAGGACAAAGAGGGTTACGTGCACATAAACAAAGGCGGCCGACCAAGACAACACTTGCTTTCGTTGACCCGGAGAGCTCAGAAGCATCGCCTGAGAGAACTCAAGCTTCAAGTGAAGATTATACAATCTCTAATTCTATCAAGCATCGCTACAGGCACAATCATTACCATAACCAGCTTCCACTGACTCCTAGCATGAATTGGCCTTGAACTAAACACCCTAGCAATTGTCCCAATTATTGCAAAACACCACCACCCTCGCTCTACAGAAGCAACAACAAAATACTTCCTTACCCAAGCAGCTGCCTCTGCCATAGTCCTATTTGCCAGCACCCTAAACGCCTGAACAACAGGAACATGAGACATTACACAACTAACAAATCCTCCAGCATGCAACATACTAACTATTGCCCTAGCAATAAAACTAGGACTCGCTCCGCTACACTTCTGACTACCAGAAGTCCTACAAGGCACACCACTAAAAACTAGCCTCATCATTGCAACATGACAAAAACTAGCCCCAATAACCCTACTGTTTATAATCTTTAGCTCAACTAACACAACAATTCTACTAACTATAGCCCTCATATCAACAATAATTGGAGGCTGAGGAGGCCTCAATCAAACACAAACACGAAAAATTATAGCATTTTCATCAATCGCTCACCTAGGCTGAATAGCAAGCATCCTTACCCTTAATCCTAACATCATACTACTGAGCCTTGTACTCTATATTATTATAACAACCCCAACATTCCTAATGTTAATATTTACATCATCTAAAACTATCAAAGACTTAACAACATCATGAAGTATTTCACCACCAATGACGGCCATAACACTTATACTCCTTATATCCCTAGGAGGTCTACCACCACTAACAGGCTTCATACCAAAATGACTTATTCTACAAGAAATAACAAACCATAGCCTAACCACAACAATAACTATTCTAGCACTCTCCTCCCTCCTTAGCCTATTCTTCTATCTCCGCCTCTCTTATATCTCCACACTAACCGTCTTCCCAACCACAACAAAAACCACACACAAATGACGATTCCAACCAAAACTTGGAACCGCCCCACTAATAATAACAACACTTCTCTCCCTACTACTACTCCCCCTGACCCCAACATTTTCCCCTAGA
	E.rugifera_FMNH273652_BK1.28_Malaysia_Sarawak_Bintulu.Div_Samarakan	????????CCGCTGCACACG???????TTCTTGCTGCATCCAAGTCCAATAAAGGAATCTGCTGCAGAAATTCAGAGGAATATGAGTGATGGGTGGGTGGAAGATAGCCCAATTGGCTGTGTGACAAAATTGACTCAAGGCATAGATAGCATTTATGAGGAGAGAGGAGATGCTGTTGCCTGTGAGATGACCAAAGACATATCTGTCCAGAATCTGGTATCTGGTACCTCCAGCTTCCCTGAGCAAAACAGTGGAATGGAACATCTCCAGGGTGCATCAGAAATTTTATCCCCAGATTGTCTGTCCACACCAATATGGTCAGCCACTAAGAATGTCAAGGACAAAAGTCAGCCTCAGAGTCGGAAGTTGGGAAATGGAAAGGGAGCATCTACAGAATTAGGAAGAGAAACTTCAAATGCAAACAGTGACAGCAAAAGCCTGAATGACCAGAGTAAAACTAACTTTCAAGACATCTGTTTAAATTCTCTTAATGAGACTAATGCTAGTACAGTCCATTTTCAAGAAACAGAACCTGCAGGTTCTGAGAATGAAAAGCCATTTAGCTCTCAGCCAGAACTGATGCATCTGCATCCTGACAGTTGTCATCTTCACCCTCCTGAGCTTAGTTGCATCCATACTGAGAAGAAAAATAGCACCATGGAACAAGCACCTGACAGTTGCAGTCTAGGTGTTCCCAAGTGCCTGGCTTCTGGAGAGAATGTTGAACAATCATTTGATGAGGAGTTCCATAATTTCCCACTGTTATTAGAGACACCAAAGTCCATGCATGGTTCTGCAGTCAAAGGCAAAAAAGATTCATCTAATCTTTGGGGAATGGGCAGGAAAGACAT??TGACTGCGTTTGCTAAAACTGCTGA???AACACTCCATGGGGGAGAC?TGGAAAGCAGTAATAGTTCCAAATCTTCAAAACATGAAGGCCTTGTTCGGTCACGCTGGAAGCTGATGGCATCTGGAAGCATTGTTAAAAATGAAATAAGTAAATTGGATATAAATTCTGAAGTGTGGAAAGATAAAGATTTTGATTTGCATATTGGAAAAAAAGCTCAACAAGGTACTTTTCTGTCTCCTAGTAAGCATATAGATGTAACTGAGGAATCTAAAGCACAAAGACAAATTGGGGAAGAGATTACATCAAGTAATTCTTTAATCGGAAAATGGAACAAGGCACATTTTGCCTCCAGTGTTTCAGCACCTTTGCAACCCCGCTTGTCTGATCTGGGGGAATGTTGTTCATTTGTGAACACAAAGATAAACATTTCTGAGGAGATCATTAGCCAAGCTCCAAAAGCAGTAAGCAAAATGGGTGAAATGCTTGACCTTCGCAAAACTTACTTTCAAAGTGGATTATCAGAGAGAAGCAATAATTATTGTTGGAATAACCCCAGATATATGAAAGGACTTGATGGGATTCAGAGAGTCAAAGAAGTAAATGCTGAATATATGTTGAAAAATAATGAATATATGTTAAAAAATAATGCAAATGATACCATTACCTTTGTAAAAGAAAATATTTCAAAAGATACAAACGCTAATGAAAACAATGTTGTTCATATTTCTAGAACTACAGAAGTTAATCTAAAAATTGTTCAAAAATACTCTCTTCATATGACAGGAAATCAACTGTCATCCATTGAAAATAATCACAACATATTAGTCTCGCACCACTTTATAAACTGTGGTGAAACTCAGTCTAATTATAATTTGCAAGGAACTTTGTCTGATCTAACATGTTTAGCTGAAGTTACTAAAACTGAAAAAAATTCCACTTTGAGTGATGCAGATGAAAAAGAAAATGTTAATTGTAATCAAGACCAAGAAAAAATGAATAATTCAGGTAGTGCTTATTCACTACAGAGTGTTCCTACTGGGGCTGATGGGGACATATTTGCAGAAAAGAGCAAAAGACCCCATTTGTTGACTGGCTGCTGTCTAAGGGAAGAGTTGGATACTTCCTTGCCTTCCAGTGAAAAAGCAAGTGTTAGCAGCAGGAAAGGAGCCATCACTTCTGTGAAAAAGAGTATTGACTTAAATCAGAATGAAATCAGCTATGAAGAAAGCCCTGATATCAAAAAAAGAAAGCAGAACAGTGCAATGGGATTTTATACAGCTAGTGGTAAGCAAGTTGTAGTCTCTGATGAATCTTTAGCTAAAGCAAGACATCTACTTCAGAACCACTCCCCGATGTACTACTTCATCTGCTGCCTGGCTGTCTCCGACACACTGGTGAGCGTCAGCAATCTGGTGGAGACRCTCTTCATGCTGTTGATAGAACACGGGGTCCTGGTTGTGAAGTACAACACACTGAAACACATGGACAATGTCATGGACATGCTGATCTGCAGTTCCCTGATGTCCTCCCTCTCCTTCCTGGGCGTCATTGCCGTCGACCGCTACATCACCATCTTCTACGCCTTGCGCTACCACAGCATCATGACCCTCCAGCGGGCGGTCATCGTCATTGTGATGGTCTGGCTGGCCAGCAGCATCTCCAGCACCCTCTTCATTGCCTACGAAAGCTACGCAGTCATCTTGTGCGTGGTGATTTTCTTCCTCTCCATGGTCATCCTCATCATGGCGCTCTATATCCACATGTTCACCCTGGCACACCAGCATGCCCGGAGGATCTCCAGCCTGCAGAGGAAGCAGACTGCCCCCCACTTCACCAGCATGAAAGGGGCCATCACTCTCACCATCTTGCTGGGAGTCTTCTTCGTCTGCTGGGGCCCCTTCTTCCTCCACTTGATACTCATCCTCACCTGCCCCAGACACCCGGCGTGCAGATGCTACTTCA?????????????????????????????????????????????????????????????????????????????????????????GCAGATTCTCTGGACAAAGCCTCTGAGGAACAGGAAGATGTAGACTCTTTACGGATTGACACAGAAGGAGACAATAGTGTGGCAACAACAGATAAAGATGCCTTTCGTATGAACCAAAGAGAGACTGAGGCTCACCAGGTAAAGCTGCAGCACCTCTGCCGAATCTGTGGAGGATCATTTAAAGCTGACCCTTATAAGAGAAGCCACCCAGTGCATGGACCAGTGGATAATGTGATGCAGGCTGTACTGAGAAAGAAAGAGAAAAGGGCTACATCTTGGCCAGAACTTCTTGCCAAGGTTTTTAAGATTGACGTGAGAGGGGACATTGACACAATCCATCCTACTAACTTTTGTCACAACTGCTGGCACTTTATTCAGAAGAAATTCAGCAATGTCCCCTGCAAAGTGTATTTTCCAAGGAAAGGCCCTGTGGAGTGGCATCCCCATTCATCAAACTGCGAGGTTTGTGGCACTTTGTCTCGTGGGGTCAAGAGAAAGCTGCAAGCCCTGAATCCACAAGTGAACAAAAAACTCAGGATCATGGCAAGACGTGCTAGACAAATAAGACCAGTAAGGACCCCCAAACAAGTGAACAGCAAAAGCCTCATGAAAAAGATTGTCAACTGCAACAAGATACATCTCAGCACAAAGAACTTTGCAGTGGACTATCCTGCAGACTTTGTGAAAGCAGTCTCTTGCCAGATCTGTGAGCACATCCTGGCAGACCCAGTAGAGACCACATGCAAGCACTTATTTTGCAGAGTTTGCATCCTGAAATGCCTCAAAGTAATGGGGAGCTATTGTCCCGCTTGTCTCTATCCTTGCTTTCCTACTGATCTCGTGAGCCCTGTCAAATCCTTCCTGAGCATCCTCAACAATTTGCCATTGAGATGTCCTGTGAAAGAGTGTGATGAGGAAATCTCCCTGGAAAAATACTGCCATCATCTTTCCAGCCACAAAGATGTAAAGGACAAAGAGGGTTACGTGCACATAAACAAAGGCGGCCGACCAAGACAACACTTGCTTTCGTTGACCCGGAGAGCTCAGAAGCATCGCCTGAGAGAACTCAAGCTTCAAGTGAAGATTATACAATCTCTAATTCTATCAAGCATCGCTACAGGCACAATCATTACCATAACCAGCTTCCACTGACTCCTAGCATGAATTGGCCTTGAACTAAACACCCTAGCAATTGTCCCAATTATTGCAAAACACCACCACCCTCGCTCTACAGAAGCAACAACAAAATACTTCCTTACCCAAGCAGCTGCCTCTGCCATAGTCCTATTTGCCAGCACCCTAAACGCCTGAACAACAGGAACATGAGACATTACACAACTAACAAATCCTCCAGCATGCAACATACTAACTATTGCCCTAGCAATAAAACTAGGACTCGCTCCGCTACACTTCTGACTACCAGAAGTCCTACAAGGCACACCACTAAAAACTAGCCTCATCATTGCAACATGACAAAAACTAGCCCCAATAGCCCTACTATTTATAATCTTTAGCTCAACTAACACAACAATTCTACTAACTATAGCCCTCATATCAACAATAATTGGAGGCTGAGGAGGCCTCAATCAAACACAAACACGAAAAATTATAGCATTTTCATCAATCGCTCACCTAGGCTGAATAGCAAGCATCCTTACCCTTAATCCTAACATCATACTACTGAGCCTTGTACTCTATATTATTATAACAACCCCAACATTCCTAATGTTAATATTTACATCATCTAAAACTATCAAAGACTTAACAACATCATGAAGTATTTCACCACCAATGACGGCCATAACACTTATACTCCTTATATCCCTAGGAGGTCTACCACCACTAACAGGCTTCATACCAAAATGACTTATTCTACAAGAAATAACAAACCATAGCCTAACCACAACAATAACTATTCTAGCACTCTCCTCCCTCCTTAGCCTATTCTTCTATCTCCGCCTCTCTTATATCTCCACACTAACCGTCTTCCCAACCACAACAAAAACCACACACAAATGACGATTCCAACCAAAACTTGCAACCGCCCCACTAATAATAACAATACTTCTCTCCCTACTACTACTCCCCCTGACCCCAACATTTTCCCCTAGA
	E.rugifera_FMNH273653_BK1.29_Malaysia_Sarawak_Bintulu.Div_Samarakan	?????????????????????????????????????????????????????????????????????????????GAATATGAGTGATGGGTGGGTGGAAGATAGCCCAATTGGCTGTGTGACAAAATTGACTCAAGGCATAGATAGCATTTATGAGGAGAGAGGAGATGCTGTTGCCTGTGAGATGACCAAAGACATATCTGTCCAGAATCTGGTATCTGGTACCTCCAGCTTCCCTGAACAAAACAGTGGAATGGAACATCTCCAGGGTGCATCAGAAATTTTATCCCCAGATTGTCTGTCCACACCAGTATGGTCAGCCACTAAGAATGTCAAGGACAAAAGTCAGCCTCAGAGTCGGAAGTTGGGAAATGGAAAGGGAGCATCTACAGAATTAGGAAGAGAAACTTCAAATGCAAACAGTGACAGCAAAAGCCTGAATGACCAGAGTAAAACTAACTTTCAAGACATCTGTTTAAATTCTCTTAATGAGACTAATGCTAGTACAGTCCATTTTCAAGAAACAGAACCTGCAGGTTCTGAGAATGAAAAGCCATTTAGCTCCCAGCCAGAACTGATGCATCTGCATCCTGACAGTTGTCATCTTCACCCTCCTGAGCTTAGTTGCATCCATACTGAGAAGAAAAATAGCACCATGGAACAAGCACCTGACAGTTGCAGTCTA?GTGTTCCCAAGTGCCTGGCTTCTGGAGAGAATGTTGAACAATCATTTGATGAGGAGTTCCATAATTTCCCACTGTTATTAGAGACACCAAAGTCCATGCATGGTTCTGCAGTCAAAGGCAAAAAAGATTCATCTAATCTTTGGGGAATGGGTAGGAAAGACATCTTGGCTGCGTTTGCTAAAACTGCTGAGCAAACACTCCATGG?GGAGAC?TGG?AAGCAGTAATAGTCCCCAATCTT??AAA?ATGAAGGCCTTGTTCGGTCACGCCGGAGGCTGATG???TCTGGAAGCATTGTTAAAAATGAAATAAGTAAATTGGATATAAATTCTGAAGTGTGGAAAGATAAAGATTTTGATTTGCATATTGGAAAAAAAGCTCAACAAGGTACTTTTCTGTCTCCTAGTAAGCATATAGATGTAACTGAGGAATCTAAAGCACAAAGACAAATTGGGGAAGAGATTACATCAAGTAATTCTTTAATYGGAAAATGGAACAAGGCACATTTTGCCTCCAGTGTTTCAGCACCTTTGCAACCCCGCTTGTCTGATCTGGGGGAATGTTGTTCATTTGTGAACACAAAGATAAACATTTCTGAGGAGATCATTAGCCAAGCTCCAAAAGCAGTAAGCAAAATGGGTGAAATGCTTGACCTTCGCAAAACTTACTTTCAAAGTGGATTATCAGAGAGAAGCAATAATTATTGTTGGAATAACCCCAGATATATGAAAGGACTTGATGGGATTCAGAGAGTCAAAGAAGTAAATGCTGAATATATGTTGAAAAATAATGAATATATGTTAAAAAATAATGCAAATGATACCATTACCTTTGTAAAAGAAAATATTTCAAAAGATACAAACGCTAATGAAAACAATGTTGTTCATATTTCTAGAACTACAGAAGTTAATCTAAAAATTGTTCAAAAATACTCTCTTCATATGACAGGAAATCAACTGTCATCCATTGAAAATAATCACAACATATTAGTCTCGCACCACTTTATAAACTGTGGTGAAACTCAGTCTAATTATAATTTGCAAGGAACTTTGTCTGATCTAACATGTTTAGCTGAAGTTACTAAAACTGAAAAAAATTCCACTTTGAGTGATGCAGATGAAAAAGAAAATGTTAATTGTAATCAAGACCAAGAAAAAATGAATAATTCAGGTAGTGCTTATTCACTACAGAGTGTTCCTACTGGGGCTGATGGGGACATATTTGCAGAAAAGAGCAAAAGACCCCATTTGTTGACTGGCTGCTGTCTAAGGGAAGAGTTGGATACTTCCTTGCCTTCCAGTGAAAAAGCAAGTGTTAGCAGCAGGAAAGGAGCCATCACTTCTGTGAAAAAGAGTATTGACTTAAATCAGAATGAAATCAGCTATGAAGAAAGCCCTGATATCAAAAAAAGAAAGCAGAACAGTGCAATGGGATTTTATACAGCTAGTGGTAAGCAAGTTGTAGTCTCTGATGAATCTTTAGCTAAAGCAAGACATCTACTTCAG???CACTCCCCGATGTACTACTTCATCTGCTGCCTGGCTGTCTCCGACACACTGGTGAGCGTCAGCAATCTGGTGGAGACRCTCTTCATGCTGTTGATAGAACACGGGGTCCTGGTTGTGAAGTACAACACACTGAAACACATGGACAATGTCATGGACATGCTGATCTGCAGTTCCCTGATGTCCTCCCTCTCCTTCCTGGGCGTCATTGCCGTCGACCGCTACATCACCATCTTCTACGCCTTGCGCTACCACAGCATCATGACCCTCCAGCGGGCGGTCATCGTCATTGTGATGGTCTGGCTGGCCAGCAGCATCTCCAGCACCCTCTTCATTGCCTACGAAAGCTACGCAGTCATCTTGTGCGTGGTGATTTTCTTCCTCTCCATGGTCATCCTCATCATGGCGCTCTATATCCACATGTTCACCCTGGCACACCAGCATGCCCGGAGGATCTCCAGCCTGCAGAGGAAGCAGACTGCCCCCCACTTCACCAGCATGAAAGGGGCCATCACTCTCACCATCTTGCTGGGAGTCTTCTTCGTCTGCTGGGGCCCCTTCTTCCTCCACTTGATACTCATCCTCACCTGCCCCAGACACCCGGCCTGCAGCTGCTACTTCAGCTACTTCAACCTCTACCTCATTCTCGTCATTTGCAACTCC????????????????????????????????????????????????GCAGATTCTCTGGACAAAGCCTCTGAGGAACAGGAAGATGTAGACTCTTTACGGATTGACACAGAAGGAGACAATAGTGTGGCAACAACAGATAAAGATGCCTTTCGTATGAACCAAAGAGAGACTGAGGCTCACCAGGTAAAGCTGCAGCACCTCTGCCGAATCTGTGGAGGATCATTTAAAGCTGACCCTTATAAGAGAAGCCACCCAGTGCATGGACCAGTGGATAATGTGATGCAGGCTGTACTGAGAAAGAAAGAGAAAAGGGCTACATCTTGGCCAGAACTTCTTGCCAAGGTTTTTAAGATTGACGTAAGAGGGGACATTGACACAATCCATCCTACTAACTTTTGTCACAACTGCTGGCACTTTATTCAGAAGAAATTCAGCAATGTCCCCTGCAAAGTGTATTTTCCAAGGAAAGGCCCTGTGGAGTGGCATCCCCATTCATCAAACTGCGAGGTTTGTGGCACTTTGTCTCGTGGGGTCAAGAGAAAGCTGCAAGCCCTGAATCCACAAGTGAACAAAAAACTCAGGATCATGGCAAGACGTGCTAGACAAATAAGACCAGTAAGGACCCCCAAACAAGTGAACAGCAAAAGCCTCATGAAAAAGATTGTCAACTGCAACAAGATACATCTCAGCACAAAGAACTTTGCAGTGGACTATCCTGCAGACTTTGTGAAAGCAGTCTCTTGCCAGATCTGTGAGCACATCCTGGCAGACCCAGTAGAGACCACATGCAAGCACTTATTTTGCAGAGTTTGCATCCTGAAATGCCTCAAAGTAATGGGGAGCTATTGTCCCGCTTGTCTCTATCCTTGCTTTCCTACTGATCTCGTGAGCCCTGTCAAATCCTTCCTGAGCATCCTCAACAATTTGCCATTGAGATGTCCTGTGAAAGAGTGTGATGAGGAAATCTCCCTGGAAAAATACTGCCATCATCTTTCCAGCCACAAAGATGTAAAGGACAAAGAGGGTTACGTGCACATAAACAAAGGCGGCCGACCAAGACAACACTTGCTTTCGTTGACCCGGAGA??????????????????????????????????????????????????????????????????????????????????????????????????????????????????????????????????????????????????????????????????????????????????????????????????????ACAACAAAATACTTCCTTACCCAAG?????GCCTCTGCCATGTTCCTATTTGCCAGCACCCTAAACGCCTGAACAACAGGAACATGAGACATTACACAACTAAAAAATCCTCCAGCATGCAACATACTAACTATTGCCCTAGCAATAAAACTAGGACTCGCTCCGCTACACTTCTGACTACCAGAAGTCCTACAAGGCACACCACTAAAAACTAGCCTCATCATTGCAACATGACAAAAACTAGCCCCAATAACCCTACTGTTTATAATCTTTAGCTCAACTAACACAACAATTCTACTAACTATAGCCCTCATATCAACAATAATTGGAGGCTGAGGAGGCCTCAATCAAACACAAACACGAAAAATTATAGCATTTTCATCAATCGCTCACCTAGGCTGAATAGCAAGCATCCTTACCCTTAATCCTAACATCATACTACTGAGCCTTGTACTCTATATTATTATAACAACCCCAACATTCCTAATGTTAATATTTACATCATCTAAAACTATC???GACTTAACAACATCATGAAGTATTTCACCACCAATGACGGCCATAACACTTATACTCCTTATATCAATAGGCGGCCTTCATCAA??????????????????????????????????????????????????????????????????????????????????????????????????????????????????????????????????????????????????????????????????????????????????????????????????????????????????????????????????????????????????????????????????????????????
	E.rugifera_IDE.rugifera.no.data_BK4.46__askNeil	??????AGCCGCTGCACACGCCAGTCCTTCTTGCTGCATCCAAGTCCAATAAAGGAATCTGCTGCAGAAATTCAGAGGAATATGAGTGATGGGTGGGTGGAAGATAGCCCAATTGGCTGTGTGACAAAATTGACTCAAGGCATAGATAGCATTTATGAGGAGAGAGGAGATGCTGTTGCCTGTGAGATGACCAAAGACATATCTGTCCAGAATCTGGTATCTGGTACCTCCAGCTTCCCTGAGCAAAACAGTGGAATGGAACATCTCCAGGGTGCATCAGAAATTTTATYCCCAGATTGTCTGTCCACACCAGTATGGTCAGCCACTAAGAATGTCAAGGACAAAAGTCAGCCTCAGAYTCGGAAGTTGGGAAATGGAAAGGGAGCATCTACAGAATTAGGAAGAGAAACTTCAAATGCAAACAGTGACAGCAAAAGCCTGAATGACCAGAGTAAAACTAACTTTCAAGACATCTGTTTAAATTCTCTTAATGAGACTAATGCTAGTACAGTCCATTTTCAAGAAACAGAACCTGCAGGTTCTGAGAATGAAAAGCCATTTAGCTCCCAGCCAGAACTGATGCATCTGCATCCTGACAGTTGTCATCTTCACCCTCCTGAGCTTAGTTGCATCCATACTGAGAAGAAAAATAGCACCATGGAACAAGCACCTGACAGTTGCAGTCTAGGTGTTCCCAAGTGCCTGGCTTCTGGAGAGAATGTTGAACAATCATTTGATGAGGAGTTCCATAATTTCCCACTGTTATTAGAGACACCAAAGTCCATGCATGGTTCTGCAGTCAAAGGCAAAAAAGATTCATCTAATCTTTGGGGAATGGGCAGGAAAGACATCTTGGCTGTGTTTGCTAAAACTGCTGAGCAAACACTCCATGGTGGAGACCTGGAAAGCAGTAATAGTCCCAAATCTTCAAAACATGAAGGC???????????????????????????GCATCTGGAAGCATTGTTAAAAATGAAATAAGTAAATTGGATATAAATTCTGAAGTGTGGAAAGATAAAGATTTTGATTTGCATATTGGAAAAAAAGCTCAACAAGGTACTTTTCTATCTCCTAGTAAGCATATAGATGTAACTGAGGAATCTAAAGCACAAAGACAAATTGGGGAAGAGATTACATCAAGTAATTCTTTAATTGGAAAATGGAACAAGGCACATTTTGCCTCCAGTGTTTCAGCACCTTTGCAACCCCGCTTGTCTGATCTGGGGGAATGTTGTTCATTTGTGAACACAAAGATAAACATTTCTGAGGAGATCATTAGCCAAGCTCCAAAAGCAGTAAGCAAAATGGGTGAAATGCTTGACCTTCGCAAAACTTACTTTCAAAGTGGATTATCAGAGAGAAGCAATAATTATTGTTGGAATAACCCCAGATATATGAAAGGACTTGATGGGATTCAGAGAGTCAAAGAAGTAAATGCTGAATATATGTTGAAAAATAATGAATATATGTTAAAAAATAATGCAAATGATACCATTACCTTTGTAAAAGAAAATATTTCAAAAGATACAAACGCTAATGAAAACAATGTTGTTCATATTTCTAGAACTACAGAAGTTAATCTAAAAATTGTTCAAAAATACTCTCTTCATATGACAGGAAATCAACTGTCATCCATTGAAAATAATCACAACATATTAGTCTCGCACCACTTTATAAACTGTGGTGAAACTCAGTCT??????????????????????????????????????????????????????????????????????????????????????????????????????????????????????????????????????????????????????????????????????????????????????????????????????????????????????????????????????????????????????????????????????????????????????????????????????????????????????????????????????????????????????????????????????????????????????????????????????????????????????????????????????????????????????????????????????????????????????????????????????????????????????????????????????????????????????????????????????????????????????????????????????????????????????????????????????????????????????????????????????????????????????????????????????????????????????????????????????????????????????????????????????????????????????????????????????????????????????????????????????????????????????????????????????????????????????????????????????????????????????????????????????????????????????????????????????????????????????????????????????????????????????????????????????????????????????????????????????????????????????????????????????????????????????????????????????????????????????????????????????????????????????????????????????????????????CATGATAAGGGGAAAGTGGCAGATTCTCTGGACAAAGCCTCTGAGGAACAGGAAGATGTAGACTCTTTACGGATTGACACAGAAGGAGACAATAGTGTGGCAACAACAGATAAAGATGCCTTTCGTATGAACCAAAGAGAGACTGAGGCTCACCAGGTAAAGCTGCAGCACCTCTGCCGAATCTGTGGAGGATCATTTAAAGCTGACCCTTATAAGAGAAGCCACCCAGTGCATGGACCAGTGGATAATGTGATGCAGGCTGTACTGAGAAAGAAAGAGAAAAGGGCTACATCTTGGCCAGAACTTCTTGCCAAGGTTTTTAAGATTGACGTGAGAGGGGACATTGACACAATCCATCCTACTAACTTTTGTCACAACTGCTGGCACTTTATTCAGAAGAAATTCAGCAATGTCCCCTGCAAAGTGTATTTTCCAAGGAAAGGCCCTGTGGAGTGGCATCCCCATTCATCAAACTGCGAGGTTTGTGGCACTTTGTCTCRTGGGGTCAAGAGAAAGCTGCAAGCCCTGAATCCACAAGTGAACAAAAAACTCAGGATCATGGCAAGACGTGCTAGACAAATAAGACCAGTAAGGACCCCCAAACAAGTGAACAGCAAAAGCCTCATGAAAAAGATTGTCAACTGCAACAAGATACATCTCAGCACAAAGAACTTTGCAGTGGACTATCCTGCAGACTTTGTGAAAGCAGTCTCTTGCCAGATCTGTGAGCACATCCTGGCAGACCCAGTAGAGACCACATGCAAGCACTTATTTTGCAGAGTTTGCATCCTGAAATGCCTCAAAGTAATGGGGAGCTATTGTCCCGCTTGTCTCTATCCTTGCTTTCCTACTGATCTYGTGAGCCCTGTCAAATCCTTCCTGAGCATCCTCAACAATTTGCCATTGAGATGTCCTGTGAAAGAGTGTGATGAGGAAATCTCCCTGGAAAAATACTGCCATCATCTTTCCAGCCACAAAGATGTAAAGGACAAAGAGGGTTACGTGCACATAAACAAAGGCGGCCGACCAAGACAACACTTGCTTTCGTTGACCCGGAGAGCTCAGAAGCATCGCCTGAGAGAACTCAAGCTTCAGGTGAAGATTATACAGTCTCTAATCTTATCAAGCATCGGTACAGGCACAATCATTACCATAACCAGCTTCCACTGACTCCTAGCATGAATCGGCCTTGAACTAAACACCCTAGCGATTGTCCCAATTATTGCAAAACACCACCACCCTCGCTCTACAGAAGCTACAACAAAATACTTCCTCACCCAGGCAGCAGCCTCTGCCATAGTCCTATTTGCCAGCACCTTAAACGCCTGAACAACAGGAACATGAGACATTACACAACTAACAAACCCTCCAGCATGCAACATACTAACTATTGCCCTAGCAATAAAACTAGGACTTGCCCCATTACACTTCTGATTACCAGAAGTCCTACAAGGCACACCACTAAAAACCGGCCTCATCATTGCAACATGACAAAAACTAGCCCCAATAACCCTACTATTTATAATCTTTAACTCAACAAACACAGCAATTCTACTAACTATAGCCCTCATATCAACAATAATTGGTGGTTGGGGGGGCCTCAATCAAACACAGACACGAAAAATTATAGCATTCTCATCAATCGCTCACCTAGGCTGAATAGCAAGCATCCTTACCCTTAACCCTAACATCATACTACTAAGCCTCATACTCTATATTATTATAACAACCCCAACATTTCTAATGTTAACATTCACATCGTCCAAAACTATC---GACTTAACAACATCATGAAGTATTTCACCACCAATAACGGCTATAACACTTATACTCCTTATATCAATAGGCGGCCTTCCCCCC??????????????????????????????????????????????????????????????????????????????????????????????????????????????????????????????????????????????????????????????????????????????????????????????????????????????????????????????????????????????????????????????????????????????
	E.rugifera_JAM10262_BK2.18_Indonesia_PalauNias	?TATT?AGCCGCTGCACACGCCAGTCCTTCTTGCTGCATCCAAGTCCAATAAAGGAATCTGCTGCAGAAATTCAGAGGAATATGAGTGATGGGTGGGTGGAAGATAGCCCAATTGGCTGTGTGACAAAATGGACTCAAGGCATAGATAGCATTTATGAGGAGAGAGGAGATGCTGTTGCCTGTGAGATGACCAAAGACATATCTGTCCAGAATCTGGTATCTGGTACCTCCAGCTTCCCTGAGCAAAACAGTGGAATGGAACATCTCCAGGGTGCATCAGAAATTTTATCCCCAGATTGTCTGTCCACACCAGTATGGTCACCCACTAAGAATGTCAAGGACAAAAGTCAGCCTCAGAGTCGGAAGTTGGGAAATGGAAAGGGAGCATCTACAGAATTAGGAAGAGAAACTTCAAATGCAAACAGTGACAGCAAAAACCTGAGTGACCAGAGTAAAACTAACTTTCAAGACATCTGTTTAAATTCTCTTAATGAGACTAATGCTAGTACAGTCCATTTTCAAGAAACAGAACCTGCAGGTTCTAAGAATGAAAAGCCATTTAGCTCCCAGCCAGAACTGATGCATCTGCATCCTGACAGTTGTCATCTTCCCCCTCCTGAGCTTAGTTGCATCCATACTGAGAAGAAAAATAGCACCATGGAACAAGCACCTGACAGTTGCAGTCTAGGTGTTCCCAAGTGCCTGGCTTCTGGAGAGAATGTTGAACAATCATTTGATGAGGAGTTCCATAATTCCTCACTGTTATTAGAGACACCAAAGTCCATGCATGGTTCTGCAGTCAAAGGCAAAAAAGATTCATCTAATCTTT?GGGAATGGGCAGGAAAGACATCTTGGCTGCATTTGCTAAAACTGCTGAGCAAACACTCCATGGTGGAGACCTGGAAAGCAGTAATAGTCCCAAATYTTYAAAACATGAA?GCCTTGTT?GGTCACGCCGGAGGCTGATGGCATCTGGAAGCATTGTTAAAAATGAAATAAGTAAATTGGATATAAATTCTGAAGTGTGGAAAGATAAAGATTTTGATTTGCATATTGGAAAAAAAGCTCAACAAGGTACTTTTCTGTCTCCTAGTAAGCATATAGATGTAACTGAGGAATCTAAAGCACAAAGACAAATTGGGGAAGAGATTACATCAAGTAATTCTTTAATCGGAAAATGGAACAAGGCACATTTTGCCTCCACTGTTTCAGCACCTTTGCAACCACGCTTGTCTGATCTGGGGGAATGTTGTTCATTTGTGAACACAAAGATAAACATTTCTGAGGAGATCATTAGCCAAGCTCCAAAAGCAGTAAACAAAATGGGTGAAATGCTTGACCTTCGCAAAACTTACTTTCAAAGTGGATTATCAGAGAGAAGCAATAATTATTGTTGGAATAACCCCAGATATATGAAAGGACTTGATGGGATTCAGAGAGTCAAAGAAGTAAATGCTGAATATATGTTGAAAAATAATGAATATATGTTAAAAAATAATGCAAATGATACCATTACCTTTGTAAAAGAAAATATTTCAAAAGATACAAACGCTAATGAAAACAATGTTGTTCATATTTCTAGAACTACAGAAGTTAATCTAAAAATTGTTCAAAAATACTCTCTTCATATGACAGGAAATCAACTGTCATCCATTGAAAATAATCACAACATATTAGTCTCGCACCACTTTATAAACTGTGGTGAAACTCAGTCTAATTATAATTTGCAAGGAACTTTGTCTGATCTAACATGTTTAGCTGAAGTTACTAAAACTGAAAAAAATTCCACTTTGAGTGATGCAGATGAAAAAGAAAATGTTAATTGTAATCAAGACCAAGAAAAAATGAATAATTCAGGTAGTGCTTATTCACTACAGAGTGTTCCTACTGGGGCTGATGGGGACATATTTGCAGAAAAGAGCAAAAGACCCCATTTGTTGACTGGCTGCTGTCTAAGGGAAGAGTTGGATACTTCCTTGCCTTCCAGTGAAAAAGCAAGTGTTAGCAGCAGGAAAGGAGCCATCACTTCTGTGAAAAAGAGTATTGACTTAAATCAGAATGAAATCAGCTATGAAGAAAGCCCTGATATCAAAAAAAGAAAGCAGAACAGTCCAATGGGATTTTATACAGCTAGTGGTAAGCAAGTTGTAGTCTCTGATGAATCTTTAGCTAAAGCAAGACATCTACTTCAGAAC??????????????????????????????????????????????????????????????????????????????????????????????????????????????????????????????????????????????????????????????????????????????????????????????????????????????????????????????????????????????????????????????????????????????????????????????????????????????????????????????????????????????????????????????????????????????????????????????????????????????????????????????????????????????????????????????????????????????????????????????????????????????????????????????????????????????????????????????????????????????????????????????????????????????????????????????????????????????????????????????????????????????????????????CCTGA?TGCAGCCATGTGGCTAACCATGATAAGGGGAAAGTGGCAGATTCTCTGGACAAAGCCTCTGAGGAACAGGAAGATGTAGACTCTTTACGGATTGACACAGAAGGAGACAATAGTGTGGCAACAACAAATAAAGATGCCTTTCGTATGAACCAAAGAGAGACTGAGGCTCACCAGGTAAAGCTGCAGCACCTCTGCCGAATCTGTGGAGGATCATTTAAAGCTGACCCTTATAAGAGAAGCCACCCAGTGCATGGACCAGTGGATAATGTGATGCAGGCTGTACTGAGAAAGAAAGAGAAAAGGGCTACATCTTGGCCAGAACTTCTTGCCAAGGTTTTTAAGATTGACGTGAGAGGGGACATTGACACAATCCATCCTACTAACTTTTGTCACAACTGCTGGCACTTTATTCAGAAGAAATTCAGCAATGTCCCCTGCAAAGTGTATTTTCCAAGGAAAGGCCCTGTGGAGTGGCATCCCCATTCATCAAACTGCGAGGTTTGTGGCACTTTGTCTCGTGGGGTCAAGAGAAAGCTGCAAGCCCTGAATCCACAAGTGAACAAAAAACTCAGGATCATGGCAAGATGTGCTAGACAAATAAGACCAGTAAGGACCCCCAAACAAGTGAACAGCAAAAGCCTCATGAAAAAGATTGTCAACTGCAACAAGATACATCTCAGCACAAAGAACTTTGCAGTGGACTATCCTGCAGACTTTGTGAAAGCAGTCTCTTGCCAGATCTGTGAGCACATCCTGGCAGACCCAGTAGAGACCACATGCAAGCACTTATTTTGCAGAGTTTGCATCCTGAAATGCCTCAAAGTAATGGGGAGCTATTGTCCCGCTTGTCTCTATCCTTGCTTTCCTACTGATCTCGTGAGCCCCGTCAAATCCTTCCTGAGCATCCTCAACAATTTGCCATTGAGATGTCCTGTGAAAGAGTGTGATGAGGAAATCTCCCTGGAAAAATACTGCCATCATCTTTCCAGCCACAAAGATGTAAAGGACAAAGAGGGTTACGTGCACATAAACAAAGGCGGCCGACCAAGACAACACTTGCTTTCGTTGACCCGGAGAGCTCAGAAGCATCGCCTGAGA?????????????????????ATTATACAATCTCTAATCCTATCAAGCATCGCTACAGGCACAATCATTACCATGACCAGCTTCCACTGACTTCTAGCATGAATTGGCCTTGAACTTAACACCCTAGCAATTGTCCCAATCATTGCAAAATATCACCACCCCCGCTCTACAGAAGCAACAACAAAATACTTCCTCACCCAGGCAGCAGCCTCTGCCACAGTCCTATTTGCCAGCACCCTAAACGCCTGAACAACAGGAACATGAGACATTACACAAATAACAAACTTATCAGCATGCAACATACTAACTATTGCTCTAGCAATAAAACTAGGACTTGCCCCCCTACACTTCTGATTACCAGAAGTCCTACAAGGCACACCACTAAAAACAGGACTCATCATTGCAACATGACAAAAACTAGCCCCAATAACCCTACTATTCATAATCTCTAACTCAACAAACACAACAATTCTACTAACAATAGCCCTCATGTCGACAATAATCGGCGGCTGAGGGGGCCTCAATCAAACACAAACACGAAAGATTATGGCATTTTCATCAATCGCCCACCTAGGTTGAATAGCAAGTATCCTTACCCTTAACCCTAACATCATACTATTAAGCCTAGTACTTTATATTATTATAACAACCCCAACATTTCTAATACTTATATTCACATCATCTAAAACTATTAAAGACCTAACAACATCATGAAGTATTTCACCACCAATAACAGCCATAACACTTATACTCCTTATGTCCCTCGGAGGCCTTCCACCACTAACAGGCTTCATGCCAAAATGACTTATTCTACAAGAAATAACAAACCACAGCCTAACCACAACAATGACTATTCTAGCACTTTCCGCCCTCCTTAGCCTATTCTTCTACCTCCGCCTCTCTTACACTTCTACACTAACCGTCTTCCCAACCACAACAAAAACCACACACAAATGACGATTCCAACCAAAACTCATAACCACACCACTAATAACAACAATAATTCTCTCCCTACTACTACTTCCACTAACCCCAATATTCTCCACCTAA
	E.rugifera_KU315013	????????????????????????????????????????????????????????????????????????????????????????????????????????????????????????????????????????????????????????????????????????????????????????????????????????????????????????????????????????????????????????????????????????????????????????????????????????????????????????????????????????????????????????????????????????????????????????????????????????????????????????????????????????????????????????????????????????????????????????????????????????????????????????????????????????????????????????????????????????????????????????????????????????????????????????????????????????????????????????????????????????????????????????????????????????????????????????????????????????????????????????????????????????????????????????????????????????????????????????????????????????????????????????????????????????????????????????????????????????????????????????????????????????????????????????????????????????????????????????????????????????????????????????????????????????????????????????????????????????????????????????????????????????????????????????????????????????????????????????????????????????????????????????????????????????????????????????????????????????????????????????????????????????????????????????????????????????????????????????????????????????????????????????????????????????????????????????????????????????????????????????????????????????????????????????????????????????????????????????????????????????????????????????????????????????????????????????????????????????????????????????????????????????????????????????????????????????????????????????????????????????????????????????????????????????????????????????????????????????????????????????????????????????????????????????????????????????????????????????????????????????????????????????????????????????????????????????????????????????????????????????????????????????????????????????????????????????????????????????????????????????????????????????????????????????????????????????????????????????????????????????????????????????????????????????????????????????????????????????????????????????????????????????????????????????????????????????????????????????????????????????????????????????????????????CACTCCCCGATGTACTACTTCATCTGCTGCCTGGCTGTCTCCGACACGCTGGTGAGCGTCAGCAACCTGGTGGAGACGCTCTTCATGCTGTTGATAGAACACGGGGTCCTGGTTGTGAAGGACAACACACTGAAACACATGGACAATGTCATGGACATGCTGATCTGCAGTTCCCTGATGTCCTCCCTCTCCTTCCTGGGTGTCATTGCCGTCGACCGTTACATCACCATCTTCTACGCCTTGCGCTACCACAGCATCATGACCCTCCAGCGGGCGGTCATCGTCATTGTGATGGTCTGGCTGGCCAGCAGCATCTCCAGCACCCTCTTCATTGCCTACGACAGTGGCGCAGTCATCTTGTGTGTGGTGATTTTCTTCCTCTCCATGGTCATCCTCATCATGGCGCTCTATATCCACATGTTCACCCTGGCACACCAGCATGCCCAGAGGATCTCCAGCATGCACAGGAAGCAGAATGCCCCCCACTTCACCAGCATGAAAGGGGCCATCACCCTCACCATCTTGCTGGGAGTCTTCTTCGTGTGCTGGGGCCCCTTCTTCCTCCACTTGATACTCATCCTCACCTGCCCCAGACACCCGGCCTGCAGCTGCTACTTCAGCTACTTCAACCTCTACCTCATTCTCGTCATTTGCAACTC????????????????????????????????????????????????????????????????????????????????????????????????????????????????????????????????????????????????????????????????????????????????????????????????????????????????????????????????????????????????????????????????????????????????????????????????????????????????????????????????????????????????????????????????????????????????????????????????????????????????????????????????????????????????????????????????????????????????????????????????????????????????????????????????????????????????????????????????????????????????????????????????????????????????????????????????????????????????????????????????????????????????????????????????????????????????????????????????????????????????????????????????????????????????????????????????????????????????????????????????????????????????????????????????????????????????????????????????????????????????????????????????????????????????????????????????????????????????????????????????????????????????????????????????????????????????????????????????????????????????????????????????????????????????????????????????????????????????????????????????????????????CTTATACAATCTCTAATCCTATCAAGCATTGCCACAGGAACAATCATCACCATAACCAGCTTCCACTGACTGTTAGCATGAATCGGCTTAGAACTTAACACCCTGGCAATTATCCCGATTATCGCAAAACAACATCACCCACGATCAACAGAAGCAACAACAAAATACTTCCTAACCCAAGCCGCAGCCTCCGCCCTAGTTCTATTTGCCAGCACCCTAAACGCCTGAACAACAGGAGCCTGGGACATTACACAACTCACAAGTCAGCCAGCATGTAATATACTAACCATGGCTCTAGCAATAAAACTAGGACTTGCCCCCCTACACTTTTGATTACCAGAAGTCTTACAAGGTACATCACTAAAAACAGGACTAATCATCGCAACATGACAAAAACTAGCCCCAATAGCCCTACTATATATGGTTTCTGACTCAACAAACACAATAATTTTACTAACTATGGGCCTCCTATCCACAGTAATCGGGGGGTGGGGAGGCCTTAATCAAACACAAACACGAAAAATTATGGCATTCTCATCAATTGCTCACCTAGGCTGAATAGCAAGCATTCTTACCCTGAACCCTAATATTATACTACTGACCATAACACTTTACATTATTATAACAACCCCAACCTTTCTAATACTAATATTTACCTCATCAAAAACCATCAAAGACCTAACAACATCTTGAAGTATCTCACCTCCACTAACAGCCTTAACCCTGGCCCTTCTTATATCCCTAGCGGGCCTCCCGCCACTAACAGGCTTTATGCCAAAATGACTAATTCTGCAAGAGATGACAACCCACAGCCTAACTACAACTATAACCATCCTAGCACTCTCTGCACTTCTTAGTCTATTCTTTTATCTCCGCCTTTCCTACACTTCAACCTTAACAGTCTTCCCTACCCCAACAAAAAATACACACAAATGACGATTTCAACCGAAACTTGTAACAACCCCACTAATTACAACAATACTTCTCTCTCTACTACTTCTA???????????????????????????
	E.rugifera_MOS131_BK4.47_Malaysia_Sarawak_MuluHQ	????????????????????????????????????????????????????????????????????????????????????????????????????????????????????????????????????????????????????????????????????????????????????????????????????????????????????????????????????????????????????????????????????????????????????????????????????????????????????????????????????????????????????????????????????????????????????????????????????????????????????????????????????????????????????????????????????????????????????????????????????????????????????????????????????????????????????????????????????????????????????????????????????????????????????????????????????????????????????????????????????????????????????????????????????????????????????????????????????????????????????????????????????????????????????????????????????????????????????????????????????????????????????????????????????????????????????????????????????????????????????????????????????????????????????????????????????????????????????????????????????????????TCTGGAAGCATTGTTAAAAATGAAATAAGTAAATTGGATATAAATTCTGAAGTGTGGAAAGATAAAGATTTTGATTTGCATATTGGAAAAAAAGCTCAACAAGGTACTTTTCTGTCTCCTAGTAAGCATATAGATGTAACTGAGGAATCTAAAGCACAAAGACAAATTGGGGAAGAGATTACATCAAGTAATTCTTTAATCGGAAAATGGAACAAGGCACATTTTGCCTCCAGTGTTTCAGCACCTTTGCAACCCCGCTTGTCTGATCTGGGGGAATGTTGTTCATTTGTGAACACAAAGATAAACATTTCTGAGGAGATCATTAGCCAAGCTCCAAAAGCAGTAAGCAAAATGGGTGAAATGCTTGACCTTCGCAAAACTTACTTTCAAAGTGGATTATCAGAGAGAAGCAATAATTATTGTTGGAATAACCCCAGATATATGAAAGGACTTGATGGGATTCAGAGAGTCAAAGAAGTAAATGCTGAATATATGTTGAAAAATAATGAATATATGTTAAAAAATAATGCAAATGATACCATTACCTTTGTAAAAAGAAATATTTCAAAAGATACAAACGCTAATGAAAACAATGTTGTTCATATTTCTAGAACTACAGAAGTTAATCTAAAAATTGTTCAAAAATACTCTCTTCATATGACAGGAAATCAACTGTCATCCATTGAAAATAATCACAACATATTAGTCTCGCACCACTTTATAAACTGTGGTGAAACTCAGTCTAATTATAATTTGCAAGGAACTTTGTCTGATCTAACATGTTTAGCTGAAGTTACTAAAACTGAAAAAAATTCCACTTTGAGTGATGCAGATGAAAAAGAAAATGTTAATTGTAATCAAGACCAAGAAAAAATGAATAATTCAGGTAGTGCTTATTCACTACAGAGTGTTCCTACTGGGGCTGATGGGGACATATTTGCAGAAAAGAGCAAAAGACCCCATTTGTTGACTGGCTGCTGTCTAAGGGAAGAGTTGGATACTTCCTTGCCTTCCAGTGAAAAAGCAAGTGTTAGCAGCAGGAAAGGAGCCATCACTTCTGTGAAAAAGAGTATTGACTTAAATCAGAATGAAATCAGCTATGAAGAAAGCCCTGATATCAAAAAAAGAAAGCAGAACAGTGCAATGGGATTTTATACAGCTAGTGGTAAGCAAGTTGTAGTC????????????????????????????????????????????????????????????????????????????????????????????????????????????????????????????????????????????????????????????????????????????????????????????????????????????????????????????????????????????????????????????????????????????????????????????????????????????????????????????????????????????????????????????????????????????????????????????????????????????????????????????????????????????????????????????????????????????????????????????????????????????????????????????????????????????????????????????????????????????????????????????????????????????????????????????????????????????????????????????????????????????????????????????????????????????????????????????????????????????????????????????CATGATAAGGGGAA?GTGGCAGATTCTCTGGACAAAGCCTCTGAGGAACAGGAAGATGTAGACTCTTTACGGATTGACACAGAAGGAGACAATAGTGTGGCAACAATAGATAAAGATGCCTTTCGTATGAACCAAAGAGAGACTGAGGCTCACCAGGTAAAGCTGCAGCACCTCTGCCGAATCTGTGGAGGATCATTTAAAGCTGACCCTTATAAGAGAAGCCACCCAGTGCATGGACCAGTGGATAATGTGATGCAGGCTGTACTGAGAAAGAAAGAGAAAAGGGCTACATCTTGGCCAGAACTTCTTGCCAAGGTTTTTAAGATTGACGTGAGAGGGGACATTGACACAATCCATCCTACTAACTTTTGTCACAACTGCTGGCACTTTATTCAGAAGAAATTCAGCAATGTCCCCTGCAAAGTGTATTTTCCAAGGAAAGGCCCTGTGGAGTGGCATCCCCATTCATCAAACTGCGAGGTTTGTGGCACTTTGTCTCGTGGGGTCAAGAGAAAGCTGCAAGCCCTGAATCCACAAGTGAACAAAAAACTCAGGATCATGGCGAGACGTGCTAGACAAATAAGACCAGTAAGGACCCCCAAACAAGTGAACAGCAAAAGCCTCATGAAAAAGATTGTCAACTGCAACAAGATACATCTCAGCACAAAGAACTTTGCAGTGGACTATCCTGCAGACTTTGTGAAAGCAGTCTCTTGCCAGATCTGTGAGCACATCCTGGCAGACCCAGTAGAGACCACATGCAAGCACTTATTTTGCAGAGTTTGCATCCTGAAATGCCTCAAAGTAATGGGGAGCTATTGTCCCGCTTGTCTCTATCCTTGCTTTCCTACTGATCTCGTGAACCCCGTCAAATCCTTCCTGAGCATCCTCAACAATTTGCCATTGAGATGTCCTGTGAAAGAGTGTGATGAGGAAATCTCCCTGGAAAAATACTGCCATCATCTTTCCAGCCACAAAGATGTAAAGGACAAAGAGGGTTACGTGCACATAAACAAAGGCGGCCGACCAAGACAACACTTGCTTTCGTTGACCCGGAGAGCTCAGAAGCATCGCCTGAGAGAACTCAAGCTTCAAGTGAAGATTATACAGTCTCTAATCTTATCAAGCATCGCTACAGGCACAATCATTACCATAACCAGCTTCCACTGACTCCTAGCATGAATCGGCCTTGAACTWAACACCCTAGCGATTGTCCCAATTATTGCGAAACACCACCACCCTCGCTCTACAGAAGCTACAACAAAATACTTCCTCACCCAGGCAGCAGCCTCTGCCATAGTCCTATTTGCCAGCACCTTAAACGCCTGAACAACAGGAACATGAGACATTACACAACTAACAAACCCTCCAGCATGCAACATACTAACTATTGCCCTAGCAATAAAACTAGGACTTGCCCCATTACACTTCTGATTACCAGAAGTCCTACAAGGCACACCACTAAAAACCGGCCTCATCATTGCAACATGACAAAAACTAGCCCCAATAACCCTACTATTTATAATCTTTAACTCAACAAACACAACAATTCTACTAACTATAGCCCTCATATCAACAATAATTGGTGGTTGGGGGGGCCTCAATCAAACACAGACACGAAAAATTATAGCATTCTCATCAATCGCTCACCTAGGCTGAATAGCAAGCATCCTTACCCTTAACCCTAACATCATACTACTAAGCCTCATACTCTATATTATTATAACAACCCCAACATTTCTAATGTTAACATTCACATCGTCCAAAACTATCAAAGACTTAACAACATCATGAAGTATTTCACCACCAATAACGGCTATAACACTTATACTCCTTATATCA?TAGGCGGCCTTCTCCCA??????????????????????????????????????????????????????????????????????????????????????????????????????????????????????????????????????????????????????????????????????????????????????????????????????????????????????????????????????????????????????????????????????????????
	E.rugifera_RMB11580	?????????????????????????????????????????????????????????????????????????????????????????????????????????????????????????????????????????????????????????????????????????????????????????????????????????????????????????????????????????????????????????????????????????????????????????????????????????????????????????????????????????????????????????????????????????????????????????????????????????????????????????????????????????????????????????????????????????????????????????????????????????????????????????????????????????????????????????????????????????????????????????????????????????????????????????????????????????????????????????????????????????????????????????????????????????????????????????????????????????????????????????????????????????????????????????????????????????????????????????????????????????????????????????????????????????????????????????????????????????????????????????????????????????????????????????????????????????????????????????????????????????????????????????????????????????????????????????????????????????????????????????????????????????????????????????????????????????????????????????????????????????????????????????????????????????????????????????????????????????????????????????????????????????????????????????????????????????????????????????????????????????????????????????????????????????????????????????????????????????????????????????????????????????????????????????????????????????????????????????????????????????????????????????????????????????????????????????????????????????????????????????????????????????????????????????????????????????????????????????????????????????????????????????????????????????????????????????????????????????????????????????????????????????????????????????????????????????????????????????????????????????????????????????????????????????????????????????????????????????????????????????????????????????????????????????????????????????????????????????????????????????????????????????????????????????????????????????????????????????????????????????????????????????????????????????????????????????????????????????????????????????????????????????????????????????????????????????????????????????????????????????????????????????????????????ACTCCCCGATGTACTACTTCATCTGCTGCCTGGCTGTCTCCGACACGCTGGTGAGCGTCAGCAACCTGGTGGAGACGCTCTTCATGCTGTTGATAGAACACGGGGTCCTGGTTGTGAAGGACAACACACTGAAACACATGGACAATGTCATGGACATGCTGATCTGCAGTTCCCTGATGTCCTCCCTCTCCTTCCTGGGTGTCATTGCCGTCGACCGTTACATCACCATCTTCTACGCCTTGCGCTACCACAGCATCATGACCCTCCAGCGGGCGGTCATCGTCATTGTGATGGTCTGGCTGGCCAGCAGCATCTCCAGCACCCTCTTCATTGCCTACGACAGTGGCGCAGTCATCTTGTGTGTGGTGATTTTCTTCCTCTCCATGGTCATCCTCATCATGGCGCTCTATATCCACATGTTCACCCTGGCACACCAGCATGCCCAGAGGATCTCCAGCATGCACAGGAAGCAGAATGCCCCCCACTTCACCAGCATGAAAGGGGCCATCACCCTCACCATCTTGCTGGGAGTCTTCTTCGTGTGCTGGGGCCCCTTCTTCCTCCACTTGATACTCATCCTCACCTGCCCCAGACACCCGGCCTGCAGCTGCTACTTCAGCTACTTCAACCTCTACCTCATTCTCGTCATTTGCAACT?????????????????????????????????????????????????????????????????????????????????????????????????????????????????????????????????????????????????????????????????????????????????????????????????????????????????????????????????????????????????????????????????????????????????????????????????????????????????????????????????????????????????????????????????????????????????????????????????????????????????????????????????????????????????????????????????????????????????????????????????????????????????????????????????????????????????????????????????????????????????????????????????????????????????????????????????????????????????????????????????????????????????????????????????????????????????????????????????????????????????????????????????????????????????????????????????????????????????????????????????????????????????????????????????????????????????????????????????????????????????????????????????????????????????????????????????????????????????????????????????????????????????????????????????????????????????????????????????????????????????????????????????????????????????????????????????????????????????????????????????????????????CTTATACAATCTCTAATCCTATCAAGCATTGCCACAGGAACAATCATCACCATAACCAGCTTCCACTGACTGTTAGCATGAATCGGCTTAGAACTTAACACCCTGGCAATTATCCCGATTATCGCAAAACAACATCACCCACGATCAACAGAAGCAACAACAAAATACTTCCTAACCCAAGCCGCAGCCTCCGCCCTAGTTCTATTTGCCAGCACCCTAAACGCCTGAACAACAGGAGCCTGGGACATTACACAACTCACAAGTCAGCCAGCATGTAATATACTAACCATGGCTCTAGCAATAAAACTAGGACTTGCCCCCCTACACTTTTGATTACCAGAAGTCTTACAAGGTACATCACTAAAAACAGGACTAATCATCGCAACATGACAAAAACTAGCCCCAATAGCCCTACTATATATGGTTTCTGACTCAACAAACACAATAATTTTACTAACTATGGGCCTCCTATCCACAGTAATCGGGGGGTGGGGAGGCCTTAATCAAACACAAACACGAAAAATTATGGCATTCTCCTCAATTGCTCACCTAGGCTGAATAGCAAGCATTCTTACCCTGAACCCTAATATTATACTACTGACCATAACACTTTACATTATTATAACAACCCCAACCTTTCTAATACTAATATTTACCTCATCAAAAACCATCAAAGACCTAACAACATCTTGAAGTATCTCACCTCCACTAACAGCCTTAACCCTGGCCCTTCTTATATCCCTAGCGGGCCTCCCGCCACTAACAGGCTTTATGCCAAAATGACTAATTCTGCAAGAGATGACAACCCACAGCCTAACTACAACTATAACCATCCTAGCACTCTCTGCACTTCTTAGTCTATTCTTTTATCTCCGCCTTTCCTACACTTCAACCTTAACAGTCTTCCCAACCCCAACAAAAAATACACACAAATGACGATTTCAACCGAAACTTGTAACAACCCCACTAATTACAACAATACTTCTCTCTCTACTACTTCTACCCTTAACCCCA???????????????
	E.rudis_JAM10392_BK2.19_Indonesia_Pokkai	????????????TGCACACGCCAGTCCTTCTTGCTGCATCCAAGTCCAATAAAGGAATCTGCTGCAGAAATTCAGAGGAATATGAGTGATGGGTGGGTGGAAGATAGCCCAATTGGCTGTGTGACAAAATGGACTCAAGGCATAGATACCATTTATGAGGAGAGAGGAGATGCTGTTGCCTGTGAGATGACCAAAGACATATCTGTCCAGAATCTGGTATCTGATACCTCCAGCTTCCCTGAGCAAAACAGTGGAATGGAACATCTCCAGGGTGCATCAGAAATTTTATCCCCAGATTGTCTGTCCACACCAGTATGGTCACCCACTAAGAATGTCAAGGACAAAAGTCAGCCTCAGAGTCGGAAGTTGGGAAATGGAAAGGGAGCATCTACAGAATTAGGAAGAGAAACTTCAAATGCAAACAGTGACAGCAAAAACCTGAGTGACCAGAGTAAAACTAACTTTCAAGACATCTGTTTAAATTCTCTTAATGAGACTAATGCTAGTACAGTCCATTTTCAAGAAACAGAACCTGCAGGTTCTAAGAATGAAAAGCCATTTAGCTCCCAGCCAGAACTGATGCATCTGCATCCTGACAGTTGTCATCTTCCCCCTCCTGAGCTTAGTTGCATCCATACTGAGAAGAAAAATAGCACCATGGAACAAGCACCTGACAGTTGCAGTCTAGGTGTTCCCAAGTGCCTGGCTTCTGGAGAGAATGTTGAACAATCATTTGATGAGGAGTTCCATAATTTCCCACTGTTATTAGAGACACCAAAGTCCATGCATGGTTCTGCAGTCAAAGGCAAAAAAGATTCATCTAATCTTTGGGGAATGGGCAGGAAAGACATCTTGGCTGCGTTTGCTAAAACTGCTGAGCAAACACTCCATGGTGGAGACCTGGAAAGCAGTAATAGTCCCAAATCTTCAAAACATGAAGGCCTTGTTCGGTCACGCCGG?????????GCATCTGGAAGCATTGTTAAAAATGAAATAAGTAAATTGGATATAAATTCTGAAGTGTGGAAAGATAAAGATTTTGATTTGCATATTGGAAAAAAAGCTCAACAAGGTACTTTTCTGTCTCCTAGTAAGCATATAGATGTAACTGAGGAATCTAAAGCACAAAGACAAATTGGGGAAGAGATTACATCAAGTAATTCTTTAATTGGAAAATGGAACAAGGCACATTTTGCCTCCAGTGTTTCAGCACCTTTGCAWCCCCGCTTGTCTGATCTGGGGGAATGTTGTTCATTTGTGAACACAAAGATAAACATTTCTGAGGAGATCATTAGCCAAGCTCCAAAAGCAGTAAGCAAAATGGGTGAAATGCTTGACCTTCGCAAAACTTACTTTCAAAGTGGATTATCAGAGAGAAGCAATAATTATTGTTGGAATAACCCCAGATATATGAAAGGACTTGATGGGATTCAGAGAGTCAAAGAARTAAATGCTGAATATATGTTGAAAAATAATGAATATATGTTAAAAAATAATGCAAATGATACCATTACCTTTGTAAAAGAAAATATTTCAAAAGATACAAACGCTAATGAAAACAATGTTGTTCATATTTCTAGAACTACAGAAGTTAATCTAAAARTTGTTCAAAAATACTCTCTTCATATGACAGGAAATCAACTGTCATCCATTGAAAATAATCACAACATATTAGTCTCGCACCACTTTATAAACTGTGGTGAAACTCAGTCTAATTATAATTTGCAAGGAACTTTGTCTGATCTAACATGTTTAGCTGAAGTTACTAAAACTGAAAAAAATTCCACTTTGAGTGATGCAGATGAAAAAGAAAATGTTAATTGTAATCAAGACCAAGAAAAAATGAATAATTCAGGTAGTGCTTATTCACTACAGAGTGTTCCTACTGGGGCTGATGGGGACATATTTGCAGAAAAGAGCAAAAGACCCCATTTGTTGACTGGCTGCTGTCTAAGGGAAGAGTTGGATACTTCCTTGCCTTCCAGTGAAAAAGCAAGTGTTAGCAGCAGGAAAGGAGCCATCACTTCTGTGAAAAAGAGTATTGACTTAAATCAGAATGAAATCAGCTATGAAGAAAGCCCTGATATCAAAAAAAGAAAGCAGAACAGTGCAATGGGATTTTATACAGCTAGTGGTAAGCAAGTTGTAGTCTCTGATGAATCTTTAGCTAAAGCAAGACATCTACTTCAGAACCACTCCCCGATGTACTACTTCATCTGCTGCCTGGCTGTCTCCGACACACTGGTGAGCGTCAGCAATCTGGTGGAGACGCTCTTCATGCTGTTGATAGAACACGGGGTCCTGGTTGTGAAGTACAACACAYTGAAACACATGGACAATGTCATGGACATGCTGATCTGCAGTTCCCTGATGTCCTCCCTCTCCTTCCTGGGCGTCATTGCCGTCGACCGCTACATCACCATCTTCTACGCCTTGCGCTACCACAGCATCATGACCCTCCAGCGGGCGGTCATCGTCATTGTGATGGTCTGGCTGGCCAGCAGCATCTCCAGCACCCTCTTCATTGCCTACGAAAGCTACGCAGTCATCTTGTGCGTGGTGATTTTCTTCCTCTCCATGGTCATCCTCATCATGGCGCTCTATATCCACATGTTCACCCTGGCACAYCAGCATGCCCGGAGGATCTCCAGCATGCAGAGGAAGCAGACTGCCCCCCACTTCACCAGCATGAAAGGGGCCATCACTCTCACCATCTTGCTGGGAGTCTTCTTCGTCTGCTGGGGCCCCTTCTTCCTCCACTTGATACTCATCCTCACCTGCCCCAGACACCCGGCCTGCAGCTGCTACTTCAGCTACTTCAACCTCTACCTCATTCTCGTCATTTGCAACTC????????????????AGCCATGTGGCTAACCATGATAAGGGGAAAGTGGCAGATTCTCTGGACAAAGCTTCTGAGGAACAGGAAGATGTAGACTCTTTACGGATTGACACAGAAGGAGACAATAGTGTGGCAACAACAGATAAAGATGCCTTTCGTATGAACCAAAGAGAGACTGAGGCTCACCAGGTAAAGCTGCAGCACCTCTGCCGAATCTGTGGAGGATCATTTAAAGCTGACCCTTATAAGAGAAGCCACCCAGTGCATGGACCAGTGGATAATGTGATGCAGGCTGTACTGAGAAAGAAAGAGAAAAGGGCTACATCTTGGCCAGAACTTCTTGCCAAGGTTTTTAAGATTGACGTGAGAGGGGACATTGACACAATCCATCCTACTAACTTTTGTCACAACTGCTGGCACTTTATTCAGAAGAAATTCAGCAATGTCCCCTGCAAAGTGTATTTTCCAAGGAAAGGCCCTGTGGAGTGGCATCCCCATTCATCAAACTGCGAGGTTTGTGGCACTTTGTCTCGTGGGGTCAAGAGAAAGCTGCAAGCCCTGAATCCACAAGTGAACAAAAAACTCAGGATCATGGCAAGACGTGCTAGACAAATAAGACCAGTAAGGACCCCCAAACAAGTGAACAGCAAAAGCCTCATGAAAAAGATTGTCAACTGCAACAAGATACATCTCAGCACAAAGAACTTTGCAGTGGACTATCCTGCAGACTTTGTGAAAGCAGTCTCTTGCCAGATCTGTGAGCACATCCTGGCAGACCCAGTAGAGACCACATGCAAGCACTTATTTTGCAGAGTTTGCATCCTGAAATGCCTCAAAGTAATGGGGAGCTATTGTCCCGCTTGTCTCTATCCTTGCTTTCCTACTGATCTCGTGAGCCCCGTCAAATCCTTCCTGAGCATCCTCAACAATTTGCCATTGAGATGTCCTGTGAAAGAGTGTGATGAGGAAATCTCCCTGGAAAAATACTGCCATCATCTTTCCAGCCACAAAGATGTAAAGGACAAAGAGGGTTACGTGCACATAAACAAAGGCGGCCGACCAAGACAACACTTGCTTTCGTTGACCCGGAGAGCTCAGAAGCATCGCCTGAGAGAACTCAAGCTTCAAGTGAAG????????????TTTATCCTATCAAGCATCGCTACGGGTACAATCATTACCATAACCAGCTTCCACTGACTCCTAGCATGAATTGGCCTTGAACTTAACACCCTGGCAATTGTCCCAATCATTGCAAAATACCACCACCCTCGCTCTACAGAAGCAACAACAAAATACTTCCTCACCCAGGCAGCAGCCTCTGCCATAGTTCTATTTGCCAGCACCCTAAACGCCTGAACAACGGGAACATGAGACATTACACAAATAACAAATTTATCAGCATGCAACATACTAACTATTGCCCTAGCAATAAAACTAGGACTTGCCCCCCTACACTTCTGATTACCAGAAGTCCTACAGGGCACACCACTAAAAACAGGACTCATCATTGCAACATGACAAAAACTAGCCCCAATAACCCTACTGTTCATAATCTTTAACTCAACAAACACAACAATTCTACTAACAATAGCCCTCATATCAACAATAGTCGGGGGTTGAGGGGGCCTCAATCAAACACAAACACGGAAAATTATAGCATTTTCATCAATCGCCCACCTAGGCTGAATAGCAAGCATCCTCACCCTTAACCCTAATATCATACTATTAAGCCTAGTACTTTATATTATTATAACAACCCCAATATTTCTAGTACTAATATTCACATCATCTAAAACTATTAAAGACCTAACAACATCATGAAGTATTTCACCGCCAATAACGGCCATAACACTTATACTCCTTATGTCCCTTGGTGGTCTTCCACCACTAACAGGCTTCATGCCAAAATGACTTATTCTACAAGAAATAACAAACCACAGCCTAACCATAACAATAACTATTCTAGCACTTTCCGCCCTCCTAAGCCTATTCTTCTACCTCCGCCTATCTTATACTTCCACACTAACCGTCTTCCCAACCACAACAAAAACCACACACAAATGACGATTCCAACCAAAACTTATAACCACACCACTAACAACAACAATAATTTTCTCCCTACTACTACTCCCACTAACCCCGATATTCTCCCCTAGA
	E.rubricollis_FMNH269713_BK1.21_Malaysia_Sarawak_Sg.Mina.Camp	??????AGCCGCTGCACACGCCAG???TTCTTGCTGCATCCAAG??CAATAAAGGAATCTGCTGCAGAAATTCAGAAGAATATGAGTGATGGGTGGGTGGAAGATAGCCCAATTGGCTGTGTGACAAAATTGACTCAAGGCATAGATAGCATTTATGAGGAGAGAGGAGATGCTGTTGCCTGTGAGATGACCAAAGACATATCTGTCCAGAATCTGGTATCTGGTACCTCCAGCTTCCCTGAGCAAAACAGTGGAATGGAACATCTCCAGGGTGCATCAGAAATTTTATCCCCAGATTGTCTGTCCACACCAGTATGGTCAGCCACTAAGAATGTCAAGGACAAAAGTCAGCCTCAGAGTCGGAAGTTGGGAAATGGAAAGGGAGCATCTACAGAATTAGGAAGAGAAACTTCAAATGCAAACAGTGACAGCAAAAGCCTGAATGACCAGAGTAAAACTAACTTTCAAGACATCTGTTTAAATTCTCTTAATGAGACTAATGCTAGTACAGTCCATTTTCAAGAAACAGAACCTGCAGGTTCTGAGAATGAAAAGCCATTTAGCTCCCAGCCAGAACTGATGCATCTGCATTCTGACAGTTGTCATCTTCACCCTCCTGAGCTTAGTTGCATCCATACTGAGAAGAAAAATAGCACCATGGAACAAGCACCTGACAGTTGCAGTCTAGGTGTTCCCAAGTGCCTGGCTTCTGGAGAGAATGTTGAACAATCATTTGATGAGGAGTTCCATAATTTCCCACTGTTATTAGAGACACCAAAGTCCATGCATGGTTCTGCAGTCAAAGGCAAAAAAGATTCATCTAATCTTTGGGGAATGGGCAGGAAAGACATCTTGGCTGCGTTTGCTAAAACTGCTGAGCAAACACTCCATGGTGGAGACCTGGAAAGCAGTAATAGTCCCAAATCTTCAAAACATGAAGGCCTTGTTCGGTCACGCCGGAGGCTGATG???TCTGGAAGCATTGTTAAAAATGAAATAAGTAAATTGGATATAAATTCTGAAGTGTGGAAAGATAAAGATTTTGATTTGCATATTGGAAAAAAAGCTCAACAAGGTACTTTTCTGTCTCCTAGTAAGCATATAGATGTAACTGAGGAATCTAAAGCACAAAGACAAATTGGGGAAGAGATTACATCAAGTAATTCTTTAATCGGAAAATGGAACAAGGCACATTTTGCCTCCAGTGTTTCAGCACCTTTGCAACCCCGCTTGTCTGATCTGGGGGAATGTTGTTCATTTGTGAACACAAAGATAAACATTTCTGAGGAGATCATTAGCCAAGCTCCAAAAGCAGTAAGCAAAATGGGTGAAATGCTTGACCTTCGCAAAACTTACTTTCAAAGTGGATTATCAGAGAGAAGCAATAATTATTGTTGGAATAACCCCAGATATATGAAAGGACTTGATGGGATTCAGAGAGTCAAAGAAGTAAATGCTGAATATATGTTGAAAAATAATGAATATATGTTAAAAAATAATGCAAATGATACCATTACCTTTGTAAAAGAAAATATTTCAAAAGATACAAACGCTAATGAAAACAATGTTGTTCATATTTCTAGAACTACAGAAGTTAATCTAAAAATTGTTCAAAAATACTCTCTTCATATGACAGGAAATCAACKGTCATCCATTGAAAATAATCACAACATATTAGTCTCGCACCACTTTATAAACTGTGGTGAAACTCAGTCTAATTATAATTTGCAAGGAACTTTGTCTGATCTAACATGTTTAGCTGAAGTTACTAAAACTGAAAAAAATTCCACTTTGAGTGATGCAGATGAAAAAGAAAATGTTAATTGTAATCAAGACCAAGAAAAAATGAATAATTCAGGTAGTGCTTATTCACTACAGAGTGTTCCTACTGGGGCTGATGGGGACATATTTGCAGAAAAGAGCAAAAGACCCCATTTGTTGACTGGCTACTGTCT??GGGAAGAGTTGGATA???CCTTGCCTTCCAGTGAAAAG???????T?AGCAGCA?GAAAG??GCCATCACTTCTGTGAAAAAGAGTATTGACTTAAATCAGAA?G?AATCAGCTAAGAAGAAAGCCCTGATATCAAAAAAAGAAAGCAGAACAGTGCAATGGGATTTTATACAGCTAGTGGTAAGCAAGTTGTAGTCTCTGATGAATCTTTAGCTAAAGCA?G?CATCTACGTCAGAAC??????????????CTACTTC?TCTGCTGCCTGGCTGTCTCCGACACACTGGTGAGCGTCAGCAATCTGGTGGAGACACTCTTCATGCTGTTGATAGAACACGGGGTCCTGGTTGTGAAGTACAACACACTGAAACACATGGACAATGTCATGGACATGCTGATCTGCAGTTCCCTGATGTCCTCCCTCTCCTTCCTGGGCGTCATTGCCGTCGACCGCTACATCACCATCTTCTACGCCTTGCGCTACCACAGCATCATGACCCTCCAGCGGGCGGTCATCGTCATTGTGATGGTCTGGCTGGCCAGCAGCATCTCCAGCACCCTCTTCATTGCCTACGAAAGCTACGCAGTCATCTTGTGCGTGGTGATTTTCTTCCTCTCCATGGTCATCCTCATCATGGCGCTCTATATCCACATGTTCACCCTGGCACACCAGCATGCCCGGAGGATCTCCAGCCTGCAGAGGAAGCAGACTGCCCCCCACTTCACYAGCATGAAAGGGGCCATCACTCTCACCATCTTGCTGGGAGTCTTCTTCGTCTGCTGGGGCCCCTTCTTCCTCCACTTGATACTCATCCTCACCTGCCCCAGACACCCGGCCTGCAGCTGCTACTTCAGCTACTTCAACCTCTACCTCATTCTCGTCATTTGCAACTCC??????????????????????????????CATGATAAGGGGAAAGTGGCAGATTCTCTGGACAAAGCCTCTGAGGAACAGGAAGATGTAGACTCTTTACGGATTGACACAGAAGGAGACAATAGTGTGGCAACAACAGATAAAGATGCCTTTCGTATGAACCAAAGAGAGACTGAGGCTCACCAGGTAAAGCTGCAGCACCTCTGCCGAATCTGTGGAGGATCATTTAAAGCTGACCCTTGTAAGAGAAGCCACCCAGTGCATGGACCAGTGGATAATGTGATGCAGGCTGTACTGAGAAAGAAAGAGAAAAGGGCTACATCTTGGCCAGAACTTCTTGCCAAGGTTTTTAAGATTGACGTAAGAGGGGACATTGACACAATCCATCCTACTAACTTTTGTCACAACTGCTGGCACTTTATTCAGAAGAAATTCAGCAATGTCCCCTGCAAAGTGTATTTTCCAAGGAAAGGCCCTGTGGAGTGGCATCCCCATTCATCAAACTGCGAGGTTTGTGGCACTTTGTCTCGTGGGGTCAAGAGAAAGCTGCAAGCCCTGAATCCACAAGTGAACAAAAAACTCAGGATCATGGCAAGACGTGCTAGACAAATAAGACCAGTAAGGACCCCCAAACAAGTGAACAGCAAAAGCCTCATGAAAAAGATTGTCAACTGCAACAAGATACATCTCAGCACAAAGAACTTTGCAGTGGACTATCCTGCAGACTTTGTGAAAGCAGTCTCTTGCCAGATCTGTGAGCACATCCTGGCAGACCCAGTAGAGACCACATGCAAGCACTTATTTTGCAGAGTTTGCATCCTGAAATGCCTCAAAGTAATGGGGAGCTATTGTCCCGCTTGTCTCTATCCTTGCTTTCCTACTGATCTCGTGAGCCCTGTCAAATCCTTCCTGAGCATCCTCAACAATTTGCCATTGAGATGTCCTGTGAAAGAGTGTGATGAGGAAATCTCCCTGGAAAAATACTGCCATCATCTTTCCAGCCACAAAGATGTAAAGGACAAAGAGGGTTACGTGCACATAAACAAAGGCGGCCGACCAAGACAACACTTGCTTTCGTTGACCCGGAGAGCTCAGAAGCATCGCCTGAGAGAACTCAAGCTTCAAGTGAAGATTATACA?TCTCTAATTCTATCAAGCATCGCTACAGGCACAATCATTACCATAACCAGCTTCCACTGACTCCTAGCATGAATTGGCCTTGAACTAAACACCCTAGCAATTGTCCCAATTATTGCAAAACACCACCACCCTCGCTCTACAGAAGCAACAACAAAATACTTCCTTACCCAAGCAGCTGCCTCTGCCATAGTCCTATTTGCCAGCACCCTAAACGCCTGAACAACAGGAACATGAGACATTACACAACTAACAAATCCTCCAGCATGCAACATACTAACTATTGCCCTAGCAATAAAACTAGGACTCGCTCCGCTACACTTCTGACTACCAGAAGTCCTACAAGGCACACCACTAAAAACTAGCCTCATCATTGCAACATGACAAAAACTAGCCCCAATAACCCTACTGTTTATAATCTTTAGCTCAACTAACACAACAATTCTACTAACTATAGCCCTCATATCAACAATAATTGGAGGCTGAGGAGGCCTCAATCAAACACAAACACGAAAAATTATAGCATTTTCATCAATCGCTCACCTAGGCTGAATAGCAAGCATCCTTACCCTTAATCCTAACATCATACTACTAAGCCTTGTACTCTATATTATTATAACAACCCCAACATTCCTAATGTTAATATTTACATCATCTAAAACTATCAAAGACTTAACAACATCATGAAGTATTTCACCACCAATGACGGCCATAACACTTATACTCCTTATATCCCTAGGAGGTCTACCACCACTAACAGGCTTCATACCAAAATGACTTATTCTACAAGAAATAACAAACCATAGCCTAACCACAACAATAACTATTCTAGCACTCTCCTCCCTCCTTAGCCTATTCTTCTATCTCCGCCTCTCTTATATCTCCGCACTAACCGTCTTCCCAACCACAACAAAAACCACACACAAATGACGATTCCAACCAAAACTTGCAACCGCCCCACTAATAATAACAATACTTCTCTCCCTACTACTACTCCCCCTGACCCCAACATTTTCCCCTAGA
	E.rudis_BRK657_BK7.20_Malaysia_Sarawak_Mulu.Camp5Trail	ATATTTAGCCGCTGCACACGCCAGTCCTTCTTGCTGCATCCAAGTCCAATAAAGGAATCTGCTGCAGAAATTCAGAGGAATATGAGTGATGGGTGGGTGGAAGATAGCCCAATTGGCTGTGTGACAAAATTGACTCAAGGCATAGATAGCATTTATGAGGAGAGAGGAGATGCTGTTGCCTGTGAGATGACCAAAGACATATCTGTCCAGAATCTGGTATCTGGTACCTCCAGCTTCCCTGAGCAAAACAGTGGAATGGAACATCTCCAGGGTGCATCAGAAATTTTATCCCCAGATTGTCTGTCCACACCAATATGGTCAGCCACTAAGAATGTCAAGGACAAAAGTCAGCCTCAGAGTCGGAAGTTGGGAAATGGAAAGGGAGCATCTACAGAATTAGGAAGAGAAACTTCAAATGCAAACAGTGACAGCAAAAGCCTGAATGACCAGAGTAAAACTAACTTTCAAGACATCTGTTTAAATTCTCTTAATGAGACTAATGCTAGTACAGTCCATTTTCAAGAAACAGAACCTGCAGGTTCTGAGAATGAAAAGCCATTTAGCTCCCAGCCAGAACTGATGCATCTGCATCCTGACAGTTGTCATCTTCACCCTCCTGAGCTTAGTTGCATCCATACTGAGAAGAAAAATAGCACCATGGAACAAGCACCTGACAGTTGCAGTCTAGGTGTTCCCAAGTGCCTGGCTTCTGGAGAGAATGTTGAACAATCATTTGATGAGGAGTTCCATAATTTCCCACTGTTATTAGAGACACCAAAGTCCATGCATGGTTCTGCAGTCAAAGGCAAAAAAGATTCATCTAATCTTTGGGGAATGGGCAGGAAAGACATCTTGGCTGCGTTTGCTAAAACTGCTGAGCAAACACTCCATGGTGGAGACCTGGAAAGCAGTAATAGTCCCAAATCTTCAAAACATGAAGGCCTTGTTCGGTCA???????????????GCATCTGGAAGCATTGTTAAAAATGAAATAAGTAAATTGGATATAAATTCTGAAGTGTGGAAAGATAAAGATTTTGATTTGCATATTGGAAAAAAAGCTCAACAAGGTACTTTTCTGTCTCCTAGTAAGCATATAGATGTAACTGAGGAATCTAAAGCACAAAGACAAATTGGGGAAGAGATTACATCAAGTAATTCTTTAATCGGAAAATGGAACAAGGCACATTTTGCCTCCAGTGTTTCAGCACCTTTGCAACCCCGCTTGTCTGATCTGGGGGAATGTTGTTCATTTGTGAACACAAAGATAAACATTTCTGAGGAGATCATTAGCCAAGCTCCAAAAGCAGTAAGCAAAATGGGTGAAATGCTTGACCTTCGCAAAACTTACTTTCAAAGTGGATTATCAGAGAGAAGCAATAATTATTGTTGGAATAACCCCAGATATATGAAAGGACTTGATGGGATTCAGAGAGTCAAAGAAGTAAATGCTGAATATATGTTGAAAAATAATGAATATATGTTAAAAAATAATGCAAATGATACCATTACCTTTGTAAAAGAAAATATTTCAAAAGATACAAACGCTAATGAAAACAATGTTGTTCATATTTCTAGAACTACAGAAGTTAATCTAAAAATTGTTCAAAAATACTCTCTTCATATGACAGGAAATCAACTGTCATCCATTGAAAATAATCACAACATATTAGTCTCGCACCACTTTATAAACTGTGGTGAAACTCAGTCTAATTATAATTTGCAAGGAACTTTGTCTGATCTAACATGTTTAGCTGAAGTTACTAAAACTGAAAAAAATTCCACTTTGAGTGATGCAGATGAAAAAGAAAATGTTAATTGTAATCAAGACCAAGAAAAAATGAATAATTCAGGTAGTGCTTATTCACTACAGAGTGTTCCTACTGGGGCTGATGGGGACATATTTGCAGAAAAGAGCAAAAGACCCCATTTGTTGACTGGCTGCTGTCTAAGGGAAGAGTTGGATACTTCCTTGCCTTCCAGTGAAAAAGCAAGTGTTAGCAGCAGGAAAGGAGCCATCACTTCTGTGAAAAAGAGTATTGACTTAAATCAGAATGAAATCAGCTATGAAGAAAGCCCTGATATCAAAAAAAGAAAGCAGAACAGTGCAATGGGATTTTATACAGCTAGTGGTAAGCAAGTTGTAGTCTCTGATGAATCTTTAGCTAAAGCAAGACATCTACTTCAGAAC??????????????????????????????????????????????????????????????????????????????????????????????????????????????GGTTGTGAAGTACAACACACTGAAACACATGGACAATGTCATGGACATGCTGATCTGCAGTTCCCTGATGTCCTCCCTCTCCTTCCTGGGCGTCATTGCCGTCGACCGCTACATCACCATCTTCTACGCCTTGCGCTACCACAGCATCATGACCCTCCAGCGGGCGGTCATCATCATTGTGATGGTCTGGCTGGCCAGCAGCATCTCCAGCACC?TCTTCATTGCCTACGAAAGCTACGCAGTCATCTTGTGCGTGGTGATTTTCTTCCTCTCCATGGTCATCCTCATCATGGCGCTCTATATCCACATGTTCACCCTGGCACACCAGCATGCCCGGAGGATCTCCAGCCTGCAGAGGAAGCAGACTGCCCCCCACTTCACCAGCATGAAAGGGGCCATCACTCTCACCATCTTGCTGGGAGTCTTCTTCGTATGCTGGGGCCCCTTCTTCCTCCACTTGATACTCATCCTCACCTGCCCCAGACACCCGGCCTGCAGCTGC??????????????????????????????????????????????????????????????????????????????CATGATAAGGGGAAAGTGGCAGATTCTCTGGACAAAGCCTCTGAGGAACAGGAAGATGTAGACTCTTTACGGATTGACACAGAAGGAGACAATAGTGTGGCAACAACAGATAAAGATGCCTTTCGTATGAACCAAAGAGAGACTGAGGCTCACCAGGTAAAGCTGCAGCACCTCTGCCGAATCTGTGGAGGATCATTTAAAGCTGACCCTTATAAGAGAAGCCACCCAGTGCATGGACCAGTGGATAATGTGATGCAGGCTGTACTGAGAAAGAAAGAGAAAAGGGCTACATCTTGGCCAGAACTTCTTGCCAAGGTTTTTAAGATTGACGTGAGAGGGGACATTGACACAATCCATCCTACTAACTTTTGTCACAACTGCTGGCACTTTATTCAGAAGAAATTCAGCAATGTCCCCTGCAAAGTGTATTTTCCAAGGAAAGGCCCTGTGGAGTGGYATCCCCATTCATCAAACTGCGAGGTTTGTGGCACTTTGTCTCGTGGGGTCAAGAGAAAGCTGCAAGCCCTGAATCCACAAGTGAACAAAAAACTCAGGATCATGGCAAGACGTGCTAGACAAATAAGACCAGTAAGGACCCCCAAACAAGTGAACAGCAAAAGCCTCATGAAAAAGATTGTCAACTGCAACAAGATACATCTCAGCACAAAGAACTTTGCAGTGGACTATCCTGCAGACTTTGTGAAAGCAGTCTCTTGCCAGATCTGTGAGCACATCCTGGCAGACCCAGTAGAGACCACATGCAAGCACTTATTTTGCAGAGTTTGCATCCTGAAATGCCTCAAAGTAATGGGGAGCTATTGTCCCGCTTGTCTCTATCCTTGCTTTCCTACTGATCTTGTGAGCCCTGTCAAATCCTTCCTGAGCATCCTCAACAATTTGCCATTGAGATGTCCTGTGAAAGAGTGTGATGAGGAAATCTCCCTGGAAAAATACTGCCATCATCTTTCCAGCCACAAAGATGTAAAGGACAAAGAGGGTTACGTGCACATAAACAAAGGCGGCCGACCAAGACAACACTTGCTT??????????????????????????????????????????????????????????????????????????????????????????????????????????????????????????????????????????????????????????????????????????????????????????????????????????????????????????????????????????????????????????????????????????????????????????????????????????????????????????????????????????????????????????????????????????????????????????????????????????????????????????????????????????????????????????????????????????????????????????????????????????????????????????????????????????????????????????????????????????????????????????????????????????????????????????????????????????????????????????????????????????????????????????????????????????????????????????????????????????????????????????????????????????????????????????????????????????????????????????????????????????????????????????????????????????????????????????????????????????????????????????????????????????????????????????????????????????????????????????????????????????????????????????????????????????????????????????????????????????????????????????????????????????????????????????????
	E.rudis_FMNH269114_BK1.12_Malaysia_Sarawak_Bintulu.Div_Tubau.Camp	?????????????????????????????????????????????????????????????????????????????????????????TGGGTGGGTGGAAGATAGCCCAATTGGCTGTGTGACAAAATKGACTCAAGGCATAGATAGCATTTATGAGGAGAGAGGAGATGCTGTTGCCTGTGAGATGACCAAAGACATATCTGTCCAGAATCTGGTATCTGGTACCTCCAGCTTCCCTGAGCAAAACAGTGGAATGGAACATCTCCAGGGTGCATCAGAAATTTTATCCCCAGATTGTCTGTCCACACCAGTATGGTCAGCCACTAAGAATGTCAAGGACAAAAGTCAGCCTCAGAGTCGGAAGTTGGGAAATGGAAAGGGAGCATCTACAGAATTAGGAAGAGAAACTTCAAATGCAAACAGTGACAGCAAAAGCCTGAATGACCAGAGTAAAACTAACTTTCAAGACATCTGTTTAAATTCTCTTAATGAGACTAATGCTAGTACAGTCCATTTTCAAGAAACAGAACCTGCAGGTTCTGAGAATGAAAAGCCATTTAGCTCCCAGCCAGAACTGATGCATCTGCATCCTGACAGTTGTCATCTTCMCCCTCCTGAGCTTAGTTGCATCCATACTGAGAAGAAAAATAGCACCATGGAACAAGCACCTGACAGTTGCAGTCTAGGTGTTCCCAAGTGCCTGGCTTCTGGAGAGAATGTTGAACAATCATTTGATGAGGAGTTCCATAATTTCCCACTGTTATTAGAGACACCAAAGTCCATGCATGGTTCTGCAGTCAAAGGCAAAAAAGATTCATCTAATCTTTGGGGAATGGGCAGGAAAGACATCTTGGCTGCGTTTGCTAAAACTGCTGAGCAAACACTCCATGGTGGAGACYTGGAAAGCAGTAATAGTCCCAAATCTTCAAAACATGAAGGCCTTGTTCGGTCACGCCGGAGGCTGATGGCATCTGGAAGCATTGTTAAAAATGAAATAAGTAAATTGGATATAAATTCTGAAGTGTGGAAAGATAAAGATTTTGATTTGCATATTGGAAAAAAAGCTCAACAAGGTACTTTTCTGTCTCCTAGTAAGCATATAGATGTAACTGAGGAATCTAAAGCACAAAGACAAATTGGGGAAGAGATTACATCAAGTAATTCTTTAATCGGAAAATGGAACAAGGCACATTTTGCCTCCAGTGTTTCAGCACCTTTGCAACCCCGCTTGTCTGATCTGGGGGAATGTTGTTCATTTGTGAACACAAAGATAAACATTTCTGAGGAGATCATTAGCCAAGCTCCAAAAGCAGTAAGCAAAATGGGTGAAATGCTTGACCTTCGCAAAACTTACTTTCAAAGTGGATTATCAGAGAGAAGCAATAATTATTGTTGGAATAACCCCAGATATATGAAAGGACTTGATGGGATTCAGAGAGTCAAAGAAGTAAATGCTGAATATATGTTGAAAAATAATGAATATATGTTAAAAAATAATGCAAATGATACCATTACCTTTGTAAAAGAAAATATTTCAAAAGATACAAACGCTAATGAAAACAATGTTGTTCATATTTCTAGAACTACAGAAGTTAATCTAAAAATTGTTCAAAAATACTCTCTTCATATGACAGGAAATCAACTGTCATCCATTGAAAATAATCACAACATATTAGTCTCGCACCACTTTATAAACTGTGGTGAAACTCAGTCTAATTATAATTTGCAAGGAACTTTGTCTGATCTAACATGTTTAGCTGAAGTTACTAAAACTGAAAAAAATTCCACTTTGAGTGATGCAGATGAAAAAGAAAATGTTAATTGTAATCAAGACCAAGAAAAAATGAATAATTCAGGTAGTGCTTATTCACTACAGAGTGTTCCTACTGGGGCTGATGGGGACATATTTGAGGAAAAGAG?AAAAGACTCCATTTGTTGACTG?CT?CTGTCTAAGGGAAGAGTGG???????CCTTGCCTTC?AGTGAAAAG?????????AGCA?CAG?AAAG?AG?CATCACTTCTGTGAAAAAGA?TATTGACTTAAATCAGAT?GAAATCAG?TATGA??AAGCCCCTGATATCAAAAAAAGAAAGCAGAACAGTGCATTGGGATTTTATACAGCTAGTGGT?????????????????????????????????????????????????????????CACTCCCCGATGTACTACTTCATCTGCTGCCTGGCTGTCTCCGACACACTGGTGAGCGTCAGCAATCTGGTGGAGACGCTCTTCATGCTGTTGATAGAACACGGGGTCCTGGTTGTGAAGTACAACACACTGAAACACATGGACAATGTCATGGACATGCTGATCTGCAGTTCCCTGATGTCCTCCCTCTCCTTCCTGGGCGTCATTGCCGTCGACCGCTACATCACCATCTTCTACGCCTTGCGCTACCACAGCATCATGACCCTCCAGCGGGCGGTCATCGTCATTGTGATGGTCTGGCTGGCCAGCAGCATCTCCAGCACCCTCTTCATTGCCTACGAAAGCTACGCAGTCATCTTGTGCGTGGTGATTTTCTTCCTCTCCATGGTCATCCTCATCATGGCGCTCTATATCCACATGTTCACCCTGGCACACCAGCATGCCCGGAGGATCTCCAGCCTGCAGAGGAAGCAGACTGCCCCCCACTTCACCAGCATGAAAGGGGCCATCACTCTCACCATCTTGCTGGGAGTCTTCTTCGTCTGCTGGGGCCCCTTCTTCCTCCACTTGATACTCATCCTCACCTGCCCCAGACACCCGGCCTGCAGCTGCTACTTCAGCTACTTCAACCTCTACCTCAT????????????????????????????????????????????????????GATAAGGGGAAAGTGGCAGATTCTCTGGACAAAGCCTCTGAGGAACAGGAAGATGTAGACTCTTTACGGATTGACACAGAAGGAGACAATAGTGTGGCAACAACAGATAAAGATGCCTTTCGTATGAACCAAAGAGAGACTGAGGCTCACCAGGTAAAGCTGCAGCACCTCTGCCGAATCTGTGGAGGATCATTTAAAGCTGACCCTTATAAGAGAAGCCACCCAGTGCATGGACCAGTGGATAATGTGATGCAGGCTGTACTGAGAAAGAAAGAGAAAAGGGCTACATCTTGGCCAGAACTTCTTGCCAAGGTTTTTAAGATTGACGTGAGAGGGGACATTGACACAATCCATCCTACTAACTTTTGTCACAACTGCTGGCACTTTATTCAGAAGAAATTCAGCAATGTCCCCTGCAAAGTGTATTTTCCAAGGAAAGGCCCTGTGGAGTGGCATCCCCATTCATCAAACTGCGAGGTTTGTGGCACTTTGTCTCGTGGGGTCAAGAGAAAGCTGCAAGCCCTGAATCCACAAGTGAACAAAAAACTCAGGATCATGGCAAGACGTGCTAGACAAATAAGACCAGTAAGGACCCCCAAACAAGTGAACAGCAAAAGCCTCATGAAAAAGATTGTCAACTGCAACAAGATACATCTCAGCACAAAGAACTTTGCAGTGGACTATCCTGCAGACTTTGTGAAAGCAGTCTCTTGCCAGATCTGTGAGCACATCCTGGCAGACCCAGTAGAGACCACATGCAAGCACTTATTTTGCAGAGTTTGCATCCTGAAATGCCTCAAAGTAATGGGGAGCTATTGTCCCGCTTGTCTCTATCCTTGCTTTCCTACTGATCTCGTGAGCCCTGTCAAATCCTTCCTGAGCATCCTCAACAATTTGCCATTGAGATGTCCTGTGAAAGAGTGTGATGAGGAAATCTCCCTGGAAAAATACTGCCATCATCTTTCCAGCCACAAAGATGTAAAGGACAAAGAGGGTTACGTGCACATAAACAAAGGCGGCCGACCAAGACAACACTTGCTTTCGTTGACCCGGAGAGCTCAGAAGCATCGCCTGAGAGAACTCAAGCTTCAAGTGAAGATTATACAATCTCTAATCTTATCAAGCATCGCTACAGGAACAATCATCACCATAACCAGCTTCCACTGACTACTAGCATGAATCGGCCTTGAACTAAACACCCTAGCAATTGTCCCAATTATTGCAAAACAACACCACCCTCGCTCTACAGAAGCAACAACAAAATACTTCCTTACCCAAGCAGCAGCCTCTGCCATAGTCCTATTTGCCAGCACCCTAAACGCCTGAACAACCGGAACATGAGACATTACACAACTAACAAACCCCCCAGCATGCAACATACTAACTATTGCCCTAGCAATAAAACTAGGACTTGCCCCACTACACTTCTGATTACCAGAAGTCCTACAAGGCACACCACTAAAAACTGGCCTCATCATTGCAACATGACAAAAACTAGCCCCAATAGCCCTACTGTTTATAATCTTTAACTCAACAAACACAACAATTCTACTAACTATAGCCCTCATATCAACGATGATTGGGGGGTGGGGAGGCCTCAATCAAACACAAACACGAAAAATTATAGCATTTTCATCAATCGCTCACCTAGGCTGAATAGCAAGCATCCTTACCCTTAACCCTAACATCATACTACTAAGCCTTGTACTCTATATTATTATAACAACACCAACATTTCTAATGTTAACATTTACATCATCTAAAACTATCAAAGACTTAACAACATCATGAAGTATTTCACCACCAATAGCAGCTATAACACTCATGCTCCTTATATCCCTGGGGGGCCTTCCACCACTAACAGGCTTCATACCAAAATGACTTATTCTACAAGAAATAACAAATCATAGCCTAACCACAACAATAACTATTCTAGCACTCTCCGCCCTACTTAGCCTGTTCTTCTATCTCCGCCTCTCTTATATTTCCACACTAACCGTCTTCCCAACCACAACAAAAACCACATACAAATGACGATTCCAACCAAAACTTGCAACCACCCCACTAATAACAGCGATACTTCTCTCCCTACTACTACTCCCCCTAACCCCAACATTCCCCTAGAAG
	E.rudis_LSUHC4067_BK1.31_Malaysia_Sarawak_Niah.Cave	ATATTTAGCCGCTGCACACGCCAGTCCTTCTTGCTGCATCCAAGTCCAATAAAGGAATCTGCTGCAGAAATTCAGAGGAATATGAGTGATGGGTGGGTGGAAGATAGCCCAATTGGCTGTGTGACAAAATTGACTCAAGGCATAGATAGCATTTATGAGGAGAGAGGAGATGCTGTTGCCTGTGAGATGACCAAAGACATATCTGTCCAGAATCTGGTATCTGGTACCTCCARCTTCCCTGAGCAAAACAGTGGAATGGAACATCTCCAGGGTGCATCAGAAATTTTATCCCCAGATTGTCTGTCCACACCARTATGGTCAGCCACTAAGAATGTCAAGGACAAAAGTCAGCCTCAGAGTCGGAAGTTGGGAAATGGAAAGGGAGCATCTACAGAATTAGGAAGAGAAACTTCAAATGCAAACAGTGACAGCAAAAGCCTGAATGACCAGAGTAAAACTAACTTTCAAGACATCTGTTTAAATTCTCTTAATGAGACTAATGCTAGTACAGTCCATTTTCAAGAAACAGAACCTGCAGGTTCTGAGAATGAAAAGCCATTTAGCTCCCAGCCAGAACTGATGCATCTGCATCCTGACAGTTGTCATCTTCACCCTCCTGAGCTTAGTTGCATCCATACTGAGAAGAAAAATAGCACCATGGAACAAGCACCTGACAGTTGCAGTCTAGGTGTTCCCAAGTGCCTGGCTTCTGGAGAGAATGTTGAACAATCATTTGATGAGGAGTTCCATAATTTCCCACTGTTATTAGAGACACCAAAGTCCATGCATGGTTCTGCAGTCAAAGGCAAAAAAGATTCATCTAATCTTTGGGGAATGGGCAGGAAAGACATCTTGGCTGCGTTTGCTAAAACTGCTGAGCAAACACTCCATGGTGGAGACCTGGAAAGCAGTAATAGTCCCAAATCTTCAAAACATGAAGGCCTTGTTCGGTCACGCCGGAGGCTGATG???????????????????????????????????????????????????????????????????????????????????????????????????????????????????????????????????????????????????????????????????????????????????????????????????????????????????????????????????????????????????????????????????????????????????????????????????????????????????????????????????????????????????AAAGCAGTAAGCAAAATGGGTGAAATGCTTGACCTTCGCAAAACTTACTTTCAAAGTGGATTATCAGAGAGAAGCAATAATTATTGTTGGAATAACCCCAGATATATGAAAGGACTTGATGGGATTCAGAGAGTCAAAGAAGTAAATGCTGAATATATGTTGAAAAATAATGAATATATGTTAAAAAATAATGCAAATGATACCATTACCTTTGTAAAAGAAAATATTTCAAAAGATACAAACGCTAATGAAAACAATGTTGTTCATATTTCTAGAACTACAGAAGTTAATCTAAAAATTGTTCAAAAATACTCTCTTCATATGACAGGAAATCAACTGTCATCCATTGAAAATAATCACAACATATTAGTCTCGCACCACTTTATAAACTGTGGTGAAACTCAGTCTAATTATAATTTGCAAGGAACTTTGTCTGATCTAACATGTTTAGCTGAAGTTACTAAAACTGAAAAAAATTCCACTTTGAGTGATGCAGATGAAAAAGAAAATGTTAATTGTAATCAAGACCAAGAAAAAATGAATAATTCAGGTAGTGCTTATTCACTACAGAGTGTTCCTACTGGGGCTGATGGGGACATATTTGCAGAAAAGAGCAAAAGACCCCATTTGTTGACTGGCTGCTGTCTAAGGGAAGAGTTGGATACTTCCTTGCCTTCCAGTGAAAAAGCAAGTGTTAGCAGCAGGAAAGAAGCCATCACTTCTGTGAAAAAGAGTATTGACTTAAATCAGAATGAAATCAGCTATGAAGAAAGCCCTGATATCAAAAAAAGAAAGCAGAACAGTGCAATGGGATTTTATACAGCTAGTGGTAAGCAAGTTGTAGTCTCTGATGAATCTTTAGCTAAAGCAAGACATCTACTTCAGAACCACTCCCCGATGTACTACTTCATCTGCTGCCTGGCTGTCTCCGACACACTGGTGAGCGTCAGCAATCTGGTGGAGACGCTCTTCATGCTGTTGATAGAACACGGGGTCCTGGTTGTGAAGTACAACACACTGAAACACATGGACAATGTCATGGACATGCTGATCTGCAGTTCCCTGATGTCCTCCCTCTCCTTCCTGGGCGTCATTGCCGTCGACCGCTACATCACCATCTTCTACGCCTTGCGCTACCACAGCATCATGACCCTCCAGCGGGCGGTCATCGTCATTGTGATGGTCTGGCTGGCCAGCAGCATCTCCAGCACCCTCTTCATTGCCTACGAAAGCTACGCAGTCATCTTGTGCGTGGTGATTTTCTTCCTCTCCATGGTCATCCTCATCATGGCGCTCTATATCCACATGTTCACCCTGGCACACCAGCATGCCCGGAGGATCTCCAGCATGCAGAGGAAGCAGACTGCCCCCCACTTCACCAGCATGAAAGGGGCCATCACTCTCACCATCTTGCTGGGAGTCTTCTTCGTCTGCTGGGGCCCCTTCTTCCTCCACTTGATACTCATCCTCACCTGCCCCAGACACCCGGCCTGCAGCTGCTACT??????????????????????????????????????????????????????????????????????????CATGATAAGGGGAAAGTGGCAGATTCTCTGGACAAAGCCTCTGAGGAACAGGAAGATGTAGACTCTTTACGGATTGACACAGAAGGAGACAATAGTGTGGCAACAACAGATAAAGATGCCTTTCGTATGAACCAAAGAGAGACTGAGGCTCACCAGGTAAAGCTGCAGCACCTCTGCCGAATCTGTGGAGGATCATTTAAAGCTGACCCTTATAAGAGAAGCCACCCAGTGCATGGACCAGTGGATAATGTGATGCAGGCTGTACTGAGAAAGAAAGAGAAAAGGGCTACATCTTGGCCAGAACTTCTTGCCAAGGTTTTTAAGATTGACGTRAGAGGGGACATTGACACAATCCATCCTACTAACTTTTGTCACAACTGCTGGCACTTTATTCAGAAGAAATTCAGCAATGTCCCCTGCAAAGTGTATTTTCCAAGGAAAGGCCCTGTGGAGTGGCATCCCCATTCATCAAACTGCGAGGTTTGTGGCACTTTGTCTCGTGGGGTCAAGAGAAAGCTGCAAGCCCTGAATCCACAAGTGAACAAAAAACTCAGGATCATGGCAAGACGTGCTAGACAAATAAGACCAGTAAGGACCCCCAAACAAGTGAACAGCAAAAGCCTCATGAAAAAGATTGTCAACTGCAACAAGATACATCTCAGCACAAAGAACTTTGCAGTGGACTATCCTGCAGACTTTGTGAAAGCAGTCTCTTGCCAGATCTGTGAGCACATCCTGGCAGACCCAGTAGAGACCACATGCAAGCACTTATTTTGCAGAGTTTGCATCCTGAAATGCCTCAAAGTAATGGGGAGCTATTGTCCCGCTTGTCTCTATCCTTGCTTTCCTACTGATCTCGTGAGCCCTGTCAAATCCTTCCTGAGCATCCTCAACAATTTGCCATTGAGATGTCCTGTGAAAGAGTGTGATGAGGAAATCTCCCTGGAAAAATACTGCCATCATCTTTCCAGCCACAAAGATGTAAAGGACAAAGAGGGTTACGTGCACATAAACAAAGGCGGCCGACCAAGACAACACTTGCTTTCGTTGACCCGGAGAGCTCAGAAGCATCGCCTGAGAGAACTCAAGCTTCAAGTGAAGATTATACAATCTCTAATCTTATCAAGCATCGCTAC?GGAACAATCATCACCATAACCAGCTTCCACTGACTACTAGCATGAATCGGCCTTGAACTAAACACCCTAGCAATTGTCCCAATTATTGCAAAACAACACCACCCTCGCTCTACAGAAGCAACAACAAAATACTTCCTTACCCAAGCAGCAGCCTCTGCCATAGTCCTATTTGCCAGCACCCTAAACGCCTGAACAACCGGAACATGAGACATTACACAACTAACAAACCCCCCAGCATGCAACATACTAACTATTGCCCTAGCAATAAAACTAGGACTTGCCCCACTACACTTCTGATTACCAGAAGTCCTACAAGGCACACCACTAAAAACTGGCCTCATCATTGCAACATGACAAAAACTAGCCCCAATAACCCTACTGTTTATAATCTTTAACTCAACAAACACAACAATTCTACTAACTATAGCCCTCATATCAACGATAATTGGGGGGTGAGGGGGCCTCAATCAAACACAAACACGAAAAATTATAGCATTTTCATCAATCGCTCACCTAGGCTGAATAGCAAGCATCCTTACCCTTAACCCTAACATCATACTACTAAGCCTTGTACTCTATATTATTATAACAACACCAACATTTCTAATGTTAACATTTACATCATCTAAAACTATCAAAGACTTAACAACATCATGAAATATTTCACCACCAATAGCAGCTATAACACTCATACTCCTTATATCCCTGGGAGGCCTTCCACCACTAACAGGCTTCATACCAAAATGACTTATTCTACAAGAAATAACAAATCATAGCCTAACCACAACAATAACTATTCTAGCACTCTCCGCCCTCCTTAGCCTGTTCTTCTATCTCCGCCTCTCTTATATTTCCACACTAACCGTCTTCCCAACCACAACAAAAACCACATACAAATGACGATTCCAACCAAAACTTGCAACCACCCCACTAATAACAGCGATACTTCTCTCCCTACTACTACTCCCCCTAACCCCAACATCCCCT??????
	E.rugifera_LSUHC8929_BK1.33_Malaysia_Johor_Gunung.Panti.FR.Bunker.Trail.at.Temple	ATATTTAGCCGCTGCACACGCCAGTCCTTCTTGCTGCATCCAAGTCCAATAAAGGAATCTGCTGCAGAAATTCAGAGGAATATGAGTGATGGGTGGGTGGAAGATAGCCCAATTGGCTGTGTGACAAAATGGACTCAAGGCATAGATAGCATTTATGAGGAGAGAGGAGATGCTGTTGCCTGTGAGATGACCAAAGACATATCTGTCCAGAATCTGGTATCTGGTACCTCCAGCTTCCCTGAGCAAAACAGTGGAATGGAACATCTCCAGGGTGCATCAGAAATTTTATCCCCAGATTGTCTGTCCACACCAGTATGGTCACCCACTAAGAATGTCAAGGACAAAAGTCAGCCTCAGAGTCGGAAGTTGGGAAATGGAAAGGGAGCATCTACAGAATTAGGAAGAGAAACTTCAAATGCAAACAGTGACAGCAAAAACCTGAGTGACCAGAGTAAAACTAACTTTCAAGACATCTGTTTAAATTCTCTTAATGAGACTAATGCTAGTACAGTCCATTTTCAAGAAACAGAACCTGCAGATTCTAAGAATGAAAAGCCATTTAGCTCCCAGCCAGAACTGATGCATCTGCATCCTGACAGTTGTCATCTTCTCCCTCCTGAACTTAGTTGCATCCATACTGAGAAGAAAAATAGCACCATGGAACAAGCACCTGACAGTTGCAGTCTAGGTGTTCCCAAGTGCCTGGCTTCTGGAGAGAATGTTGAACAATCATTTGATGAGGAGTTCCATAATTTCCCACTGTTATTAGAGACACCAAAGTCCATGCATGGTTCTGCAGTCAAAGGCAAAAAAGATTCATCTAATCTTTGGGGAATGGGCAGGAAAGACATCTTGGCTGCGTTTGCTAAAACTGCTGAGCAAACACTCCATGGGGGAGACCTGGAAAGCAGTAATAGTTC?AAATCTT?AAAA?ATGAAGGCCTTGTT?GGTCACGCCGGAGGCTGATGGCATCTGGAAGCATTGTTAAAAATGAAATAAGTAAATTGGATATAAATTCTGAAGTGTGGAAAGATAAAGATTTTGATTTGCATATTGGAAAAAAAGCTCAACAAGGTACTTTTCTGTCTCCTAGTAAGCATATAGATGTAACTGAGGAATCTAAAGCACAAAGACAAATTGGGGAAGAGATTACATCAAGTAATTCTTTAATCGGAAAATGGAACAAGGCACATTTTGCCTCCAGTGTTTCAGCACCTTTGCAACCCCGCTTGTCTGATCTGGGGGAATGTTGTTCATTTGTGAACACAAAGATAAACATTTCTGAGGAGATCATTAGCCAAGCTCCAAAAGCAGTAAGCAAAATGGGTGAAATGCTTGACCTTCGCAAAACTTACTTTCAAAGTGGATTATCAGAGAGAAGCAATAATTATTGTTGGAATAACCCCAGATATATGAAAGGACTTGATGGGATTCAGAGAGTCAAAGAAGTAAATGCTGAATATATGTTGAAAAATAATGAATATATGTTAAAAAATAATGCAAATGATACCATTACCTTTGTAAAAGAAAATATTTCAAAAGATACAAACGCTAATGAAAACAATGTTGTTCATATTTCTAGAACTACAGAAGTTAATCTAAAAATTGTTCAAAAATACTCTCTTCATATGACAGGAAATCAATTGTCATCCATTGAAAATAATCACAACATATTAGTCTCGCACCACTTTATAAACTGTGGTGAAACTCAGTCTAATTATAATTTGCAAGGAACTTTGTCTGATCTAACATGTTTAGCTGAAGTTACTAAAACTGAAAAAAATTCCACTTTGAGTGATGCAGATGAAAAAGAAAATGTTAATTGTAATCAAGACCAAGAAAAAATGAATAATTCAGGTAGTGCTTATTCACTACAGAGTGTTCCTACTGGGGCTGATGGGGACATATTTGCAGAAAAGAGCAAAAGACCCCATTTGTTGACTGGCTGCTGTCTAAGGGAAGAGTTGGATACTTCCTTGCCTTCCAGTGAAAAAGCAAGTGTTAGCAGCAGGAAAGGAGCCATCACTTCTGTGAAAAAGAGTATTGACTTAAATCAGAATGAAATCAGCTATGAAGAAAGCCCTGATATCAAAAAAAGAAAGCAGAACAGTGCAATGGGATTTTATACAGCTAGTGGTAAGCAAGTTGTAGTCTCTGATGAATCTTTAGCTAAAGCAAGACATCTACTTCAGAACCACTCCCCGATGTACTACTTCATCTGCTGCCTGGCTGTCTCCGACACACTGGTGAGCGTCAGCAATCTGGTGGAGACGCTCTTCATGCTGTTGATAGAACACGGGGTCCTGGTTGTGAAGTACAACACACTGAAACACATGGACAATGTCATGGACATGCTGATCTGCAGTTCCCTGATGTCCTCCCTCTCCTTCCTGGGCGTCATTGCCGTCGACCGCTACATCACCATCTTCTACGCCTTGCGCTACCACAGCATCATGACCCTCCAGCGGGCGGTCATCGTCATTGTGATGGTCTGGCTGGCCAGCAGCATCTCCAGCACCCTCTTCATTGCCTACGAAAGCTACGCAGTCATCTTGTGCGTGGTGATTTTCTTCCTCTCCATGGTCATCCTCATCATGGCGCTCTATATCCACATGTTCACCCTGGCACACCAGCATGCCCGGAGGATCTCCAGCATGCAGAGGAAGCAGACTGCCCCCCACTTCACCAGCATGAAAGGGGCCATCACTCTCACCATCTTGCTGGGAGTCTTCTTCGTCTGCTGGGGCCCCTTCTTCCTCCACTTGATACTCATCCTCACCTGCCCCAGACACCCGGCCTGCAGCTGCTACTTCAGCTACTTCAACCTCTACCTCATTCTCGTCATTTGCAACTCC??????????????????CATGTGGCTA??CATGATAAGGGGAAAGTGGCAGATTCTCTGGACAAAGCCTCTGAGGAACAGGAAGATGTAGACTCTTTACGGATTGACACAGAAGGAGACAATAGTGTGGCAACAACAGATAAAGATGCCTTTCGTATGAACCAAAGAGAGACTGAGGCTCACCAGGTAAAGCTGCAGCACCTCTGCCGAATCTGTGGAGGATCATTTAAAGCTGACCCTTATAAGAGAAGCCACCCAGTGCATGGACCAGTGGATAATGTGATGCAGGCTGTACTGAGAAAGAAAGAGAAAAGGGCTACATCTTGGCCAGAACTTCTTGCCAAGGTTTTTAAGATTGACGTGAGAGGGGACATTGACACAATCCATCCTACTAACTTTTGTCACAACTGCTGGCACTTTATTCAGAAGAAATTCAGCAATGTCCCCTGCAAAGTGTATTTTCCAAGGAAAGGCCCTGTGGAGTGGCATCCCCATTCATCAAACTGCGAGGTTTGTGGCACTTTGTCTCGTGGGGTCAAGAGAAAGCTGCAAGCCCTGAATCCACAAGTGAACAAAAAAMTCAGGATCATGGCAAGACGTGCTAGACAAATAAGACCAGTAAGGACYCCCAAACAAGTGAACAGCAAAAGCCTCATGAAAAAGATTGTCAACTGCAACAAGATACATCTCAGCACAAAGAACTTTGCAGTGGACTATCCTGCAGACTTTGTGAAAGCAGTCTCTTGCCAGATCTGTGAGCACATCCTGGCAGACCCAGTAGAGACCACATGCAAGCACTTATTTTGYAGAGTTTGCATCCTGAAATGCCTCAAAGTAATGGGGAGCTATTGTCCCGCTTGTCTCTATCCTTGCTTTCCTACTGATCTCGTGAGCCCCGTCAAATCCTTCCTGAGCATCCTCAACAATTTGCCATTGAGATGTCCTGTGAAAGAGTGTGATGAGGAAATCTCCCTGGAAAAATACTGCCATCATCTTTCCAGCCACAAAGATGTAAAGGACAAAGAGGGTTACGTGCACATAAACAAAGGCGGCCGACCAAGACAACACTTGCTTTCGTTGACCCGGAGAGCTCAGAAGCATCGCCTGAGAGAACTCAAGCTTCAAGTGAAGATTATACAATCTTTAATCCTATCAAGCATCGCTACAGGCACAATCATCACCATAACCAGCTACCACTGACTACTAGCATGAATCGGCCTTGAACTAAACACCCTAGCAATTGTCCCAATTATTGCAAAACATCACCATCCTCGCTCCACAGAAGCAACAACAAAATACTTCCTTACCCAAGCAGCAGCCTCTGCCATAGTTCTATTTGCCAGCACACTAAACGCCTGAACAACAGGAACATGAGACATTACACAACTAACAAATCCCCCAGCATGCAATATGCTAACTATTGCCCTAGCAATAAAACTAGGACTTGCGCCGCTACACTTTTGACTACCAGAAGTATTACAAGGCACACCACTAAAAACTGGCCTTATCATCGCAACATGACAAAAACTAGCCCCCATAACCCTACTATTCCTAATCTTTAACTCAACAAACACAACAATTCTACTAATTATAGCCCTCATATCAACAATAATCGGCGGATGAGGGGGACTTAATCAAACACAAACACGGAAAATTATAGCATTTTCATCAATTGCCCACCTAGGTTGGATAGCAAGTATCCTTACCCTTAACCCTAGTATTATACTATTAAGCCTTGTACTTTATATTATTATAACAACCCCAACATTTCTAATGTTAATATTTACATCATCTAAAACCATCAAAGACTTAACAACATCATGAAATATTTCACCACCAATAGCAGCCATGACACTTATACTCCTTATATCCCTGGGGGGCCTCCCACCACTAACAGGCTTCATACCAAAATGACTTATTTTACAAGAAATAACAAGTCACAACCTAACCATAACAATAACTATTCTAGCACTCTCAGCCCTCCTTAGCCTATTTTTCTACCTCCGCCTATCTTACACCTCCACACTAACCGTTTTCCCAACCACAACAAAAACCACACACAAATGACGATTTCAACCAAAACTCACAACCACTCCACTAATAACAACAATACTTCTCTCCCTTCTACTTCTCCCCCTAACCCCAACATTTTCCCCCTAG
	E.rugifera_LSUHC4003_BK1.32_Malaysia_Selangor_Kepong.FRIM	??????AGCCGCTGCACACGCCAGTCCTTCTTGCTGCATCCAAGTCCAATAAAGGAATTTGCTGCAGAAATTCAGAGGAATATGAGTGATGGGTGGGTGGAAGATAGCCCAATTGGCTGTGTGACAAAATGGACTCAAGGCATAGATAGCATTTATGAGGAGAGAGGAGATGCTGTTGCCTGTGAGATGACCAAAGACATATCTGTCCAGAATCTGGTATCTGGTACCTCCAGCTTCCCTGAGCAAAACAGTGGAATGGAACATCTCCAGGGTGCATCAGAAATTTTATCCCCAGATTGTCTGTCCACACCAGTATGGTCACCCACTAAGAATGTCAAGGACAAAAGTCAGCCTCAGAGTCGGAAGTTGGGAAATGGAAAGGGAGCATCTACAGAATTAGGAAGAGAAACTTCAAATGCAAACAGTGACAGCAAAAACCTGAGTGACCAGAGTAAAACTAACTTTCAAGACATCTGTTTAAATTCTCTTAATGAGACTAATGCTAGTACAGTCCATTTTCAAGAAACAGAACCTGCAGGTTCTAAGAATGAAAAGCCATTTAGCTCCCAGCCAGAACTGATGCATCTGCATCCTGACAGTTGTCATCTTCCCCCTCCTGAGCTTAGTTGCATCCATACTGAGAAGAAAAATAGCACCATGGAACAAGCACCTGACAGTTGCAGTCTAGGTGTTCCCAAGTGCCTGGCTTCTGGAGAGAATGTTGAACAATCATTTGATGAGGAGTTCCATAATTTCCCACTGTTATTAGAGACACCAAAGTCCATGCATGGTTCTGCAGTCAAAGGCAAAAAAGATTCATCTAATCTTTGGGGAATGGGCAGGAAAGACATCTTGGCTGCGTTTGCTAAAACTGCTGAGCAAACACTCCATGGTGGAGACCTGGAAAGCAGTAATAGTCCCAAATCTTCAAAACATGAAGGCCTTGTTCGGTCACGCCGGAGGCTGATGGCATCTGGAAGCATTGTTAAAAATGAAATAAGTAAATTGGATATAAATTCTGAAGTGTGGAAAGATAAAGATTTTGATTTGCATATTGGAAAAAAAGCTCAACAAGGTACTTTTCTGTCTCCTAGTAAGCATATAGATGTAACTGAGGAATCTAAAGCACAAAGACAAATTGGGGAA?AGACT?CATC?AGTAATTCTTTAATCGGAAAAAGGAACAAGGCACATTTTGCCTCCAGTGTTTCAGCACCCTTGCAACCCCGCTTGTCTGATCTGGGGGAATGTTGTTCATTTGTGAACACA?AGG??AA?ATTTCTGAGGAGATCATTA???AAGCTCCCAAAA?AGTAAGCAAAATGGGTGAAATGCTTGACCTT??CAAAACTTACTTTCA?AGTGGATTATCAGAGAGAAGCAATAATTATTGTTGGAATAACCCCAGATATATGAAAGGACTTGATGGGATTCAGAGAGTCAAAGAAGTAAATGCTGAATATATGTTGAAAAATAATGAATATATGTTAAAAAATAATGCAAATGATACCATTACCTTTGTAAAAGAAAATATTTCAAAAGATACAAACGCTAATGAAAACAATGTTGTTCATATTTCTAGAACTACAGAAGTTAATCTAAAAATTGTTCAAAAATACTCTCTTCATATGACAGGAAATCAATTGTCATCCATTGAAAATAATCACAACATATTAGTCTCGCACCACTTTATAAACTGTGGTGAAACTCAGTCTAATTATAATTTGCAAGGAACTTTGTCTGATCTAACATGTTTAGCTGAAGTTACTAAAACTGAAAAAAATTCCACTTTGAGTGATGCAGATGAAAAAGAAAATGTTAATTGTAATCAAGACCAAGAAAAAATGAATAATTCAGGTAGTGCTTATTCACTACAGAGTGTTCCTACTGGGGCTGATGGGGACATATTTGCAGAAAAGAGCAAAAGACCCCATTTGTTGACTGGCTGCTGTCTAAGGGAAGAGTTGGATACTTCCTTGCCTTCCAGTGAAAAAGCAAGTGTTAGCAGCAGGAAAGGAGCCATCACTTCTGTGAAAAAGAGTATTGACTTAAATCAGAATGAAATCAGCTATGAAGAAAGCCCTGATATCAAAAAAAGAAAGCAGAACAGTGCAATGGGATTTTATACAGCTAGTGGTAAGCAAGTTGTAGTCTCTGATGAATCTTTAGCTAAAGCAAGACATCTACTTCAGAACCACTCCCCGATGTA?TACTTCATCTGCTGCCTGGCTGTCTCCGACACACTGGTGAGCGTCAGCAATCTGGTGGAGACGCTCTTCATGCTGTTGATAGAACACGGGGTCCTGGTTGTGAAGTACAACACACTGAAACACATGGACAATGTCATGGACATGCTGATCTGCAGTTCCCTGATGTCCTCCCTCTCCTTCCTGGGCGTCATTGCCGTCGACCGCTACATCACCATCTTCTACGCCTTGCGCTACCACAGCATCATGACCCTCCAGCGGGCGGTCATCGTCATTGTGATGGTCTGGCTGGCCAGCAGCATCTCCAGCACCCTCTTCATTGCCTACGAAAGCTACGCAGTCATCTTGTGCGTGGTGATTTTCTTCCTCTCCATGGTCATCCTCATCATGGCGCTCTATATCCACATGTTCACCCTGGCACACCAGCATGCCCGGAGGATCTCCAGCCTGCAGAGGAAGCAGACTGCCCCCCACTTCACCAGCATGAAAGGGGCCATCACTCTCACCATCTTGCTGGGAGTCTTCTTCGTCTGCTGGGGCCCCTTCTTCCTCCACTTGATACTCATCCTCACCTGCCCCAGACACCCGGCCTGCAGCTGCTACTTCAGCTACTTCAACCTCTACCTCATTCTCGTCATTTGCAACTCCCCACTTCCTGAACGCAGCCATGTGGCTAACCATGATAAGGGGAAAGTGGCAGATTCTCTGGACAAAGCCTCTGAGGAACAGGAAGATGTAGACTCTTTACGGATTGACACAGAAGGAGACAATAGTGTGGCAACAACAGATAAAGATGCCTTTCGTATGAACCAAAGAGAGACTGAGGCTCACCAGGTAAAGCTGCAGCACCTCTGCCGAATCTGTGGAGGATCATTTAAAGCTGACCCTTATAAGAGAAGCCACCCAGTGCATGGACCAGTGGATAATGTGATGCAGGCTGTACTGAGAAAGAAAGAGAAAAGGGCTACATCTTGGCCAGAACTTCTTGCCAAGGTTTTTAAGATTGACGTGAGAGGGGACATTGACACAATCCATCCTACTAACTTTTGTCACAACTGCTGGCACTTTATTCAGAAGAAATTCAGCAATGTCCCCTGCAAAGTGTATTTTCCAAGGAAAGGCCCTGTGGAGTGGCATCCCCATTCATCAAACTGYGAGGTTTGTGGCACTTTGTCTCGTGGGGTCAAGAGAAAGCTGCAAGCCCTGAATCCACAAGTGAACAAAAAACTCAGGATCATGGCAAGACGTGCTAGACAAATAAGACCAGTAAGGACCCCCAAACAAGTGAACAGCAAAAGCCTCATGAAAAAGRTTGTCAACTGCAACAAGATACATCTCAGCACAAAGAACTTTGCAGTGGACTATCCTGCAGACTTTGTGAAAGCAGTCTCTTGCCAGATCTGTGAGCACATCCTGGCAGACCCAGTAGAGACCACATGCAAGCACTTATTTTGYAGAGTTTGCATCCTGAAATGCCTCAAAGTAATGGGGAGCTATTGTCCCGCTTGTCTCTATCCTTGCTTTCCTACTGATCTCGTGAGCCCCGTCAAATCCTTCCTGAGCATCCTCAACAATTTGCCATTGAGATGTCCTGTGAAAGAGTGTGATGAGGAAATCTCCCTGGAAAAATACTGCCATCATCTTTCCAGCCACAAAGATGTAAAGGACAAAGAGGGTTACGTGCACATAAACAAAGGCGGCCGACCAAGACAACACTTGCTTTCGTTGACCCGGAGAGCTCAGAAGCATCGCCTGAGAGAACTCAAGCTTCAAGTGAAGATTATACAATCTTTAATCCTATCAAGCATCGCTACAGGCACAATCATCACCATAACCAGCTACCACTGACTACTAGCATGAATTGGCCTTGAACTAAACACCCTAGCAATTGTCCCAATTATTGCAAAACATCACCATCCTCGCTCCACAGAAGCAACAACAAAATACTTCCTTACCCAAGCAGCAGCCTCTGCCATAGTTCTATTTGCCAGCACACTAAACGCCTGAACAACAGGAACATGAGACATTACACAACTAACAAACCCCCCAGCATGCAATATACTAACTATTGCCCTAGCAATAAAACTAGGACTTGCGCCGCTACACTTTTGACTACCAGAAGTATTACAAGGCACACCACTAAAAACTGGCCTTATCATCGCAACATGACAAAAACTAGCCCCTATAGCCCTACTATTCCTAATCTTTAACTCAACAAACACAACAATTCTACTAATTATAGCCCTCATATCAACAATAATCGGCGGATGAGGGGGACTCAATCAAACACAAACACGGAAAATTATAGCATTTTCATCAATTGCCCACCTAGGTTGGATAGCAAGTATCCTTACCCTCAACCCTAGTATTATACTATTAAGCCTTGTACTTTATATTATTATAACGGCCCCAACATTTCTAATGTTAATATTTACATCATCTAAAACCATCAAAGACTTAACAACATCATGAAATATTTCACCACCAATAGCAGCCATGACACTTATACTCCTTATATCCCTGGGGGGCCTCCCACCACTAACGGGCTTCATACCAAAATGACTTATTTTACAAGAAATAACAAGTCACAACCTAACCATAACAATAACTATTCTAGCACTCTCCGCCCTCCTTAGCCTATTTTTCTACCTCCGCCTATCTTACACCTCCACACTAACCGTTTTCCCAACCACAACAAAAACCACACACAAATGACGATTTCAACCAAAACTCGCAACCACCCCACTAATAACAACAATACTTCTCTCCCTTCTACTTCTCCCCCTAACCCCAACATTTTCCCCCTAG
;
end;


begin mrbayes;

	charset p1 = 1-969\3 2-969\3 2197-2856\3 2857-3987\3 2859-3987\3;
	charset p2 = 3-969\3 972-2196\3 2198-2856\3;
	charset p3 = 970-2196\3 971-2196\3 2858-3987\3;
	charset p4 = 2199-2856\3;
	charset p5 = 3988-5016\3;
	charset p6 = 3989-5016\3;
	charset p7 = 3990-5016\3;
	
	partition scheme1 = 7: p1,p2,p3,p4,p5,p6,p7;
	set partition=scheme1;
	lset applyto=(1) nst = 2 rates = propinv; 
	lset applyto=(2) nst = 2 rates = propinv; 
	lset applyto=(3) nst = 2; 
	lset applyto=(4) nst = 2; 
	lset applyto=(5) nst = 2 rates = gamma;
	lset applyto=(6) nst = 2 rates = propinv;
	lset applyto=(7) nst = 6 rates = gamma;
	
	unlink revmat=(all) pinvar=(all) shape=(all) statefreq=(all) Tratio=(all);
	mcmc ngen=50000000 printfreq=5000 samplefreq=5000 nchains=4 nruns=2 savebrlens=yes;
	
end;
